# Supplementary material for: Repeat Detector: versatile sizing of expanded tandem repeats and identification of interrupted alleles from targeted DNA sequencing
Source: NAR Genom Bioinform. 2022 Dec 5;4(4):lqac089. doi: 10.1093/nargab/lqac089 (PMC9719798; doi:10.1093/nargab/lqac089)
Supplement: lqac089_Supplemental_Files [file lqac089_supplemental_files.zip]

Archive with 4 entries (4 files):
- 220201_TableS4_SequencingMetrics.xlsx
- 220901_TableS5_miseq_allele_structures.xlsx
- 220909_Taylor_Suppl.docx
- supp-1.pdf
