# Supplementary material for: Repeat Detector: versatile sizing of expanded tandem repeats and identification of interrupted alleles from targeted DNA sequencing
Source: NAR Genom Bioinform. 2022 Dec 5;4(4):lqac089. doi: 10.1093/nargab/lqac089 (PMC9719798; doi:10.1093/nargab/lqac089)
Supplement: lqac089_Supplemental_Files [file lqac089_supplemental_files.zip › 220201_TableS4_SequencingMetrics.xlsx]

## Sheet: GFP(CAG)x SMRT
Sample	Average Read Length	Total Reads	Mapped Reads	Unmapped Reads
GFP(CAG)15	1864.68	359938	333616	26322
GFP(CAG)51	1976.81	277143	256717	20426
GFP(CAG)91	2046.16	163989	156355	7634
GFP(CAG)308	2834.26	165329	120101	45228

## Sheet: HD SMRT
Sample	Average Read Length	Total Reads	Mapped Reads	Unmapped Reads
NA20245	1293.91	60553	60466	87
NA20206	1279.02	13440	13254	186
NA20207	1275.14	12695	12594	101
NA20246	1301.91	708	623	85
NA20247	1282.85	754	681	73
NA20248	1303.14	1157	1040	117
NA20249	1306.1	1899	1899	0
NA20250	1289.16	11107	11055	52
NA20208	1322.06	5179	5179	0
NA20209	1337.39	6298	6298	0
NA20251	1338.38	9648	9578	70
NA20252	1329.65	4729	4687	42
NA20210	1312.49	12872	12845	27
NA20253	1315.69	10327	10288	39
GM02168	1276.46	898	842	56
GM03620	1301.8	14370	14352	18
GM13504	1269.08	874	864	10
GM13505	1305.38	11027	11004	23
GM13506	1986.7	2302	2262	40
GM13507	1317.15	2118	2095	23
GM13508	1318.34	12996	12975	21
GM14044	1317.22	8375	8362	13

## Sheet: HD SMRT Hoijer et al
ALS
Sample	Average Read Length	Total Reads	Mapped Reads	Unmapped Reads
1	1018.48	85	85	0
2	1020.89	116	116	0
3	1020.36	95	95	0
4	1065.19	43	43	0
5	1013.57	107	107	0
6	1039.82	60	60	0
7	1031.57	7	7	0
8	1020.56	16	16	0
9	1020	49	49	0
10	1020.52	60	60	0
11	1028.5	6	6	0
FMR1
Sample	Average Read Length	Total Reads	Mapped Reads	Unmapped Reads
1	1041.02	101	101	0
2	1035.43	110	110	0
3	1040.53	134	134	0
4	1053.28	18	18	0
5	1036.84	61	61	0
6	1027.35	68	68	0
7	1032.44	9	9	0
8	1056.25	12	12	0
9	1040.54	54	54	0
10	1043.99	100	100	0
11	1036.27	11	11	0
HTT
Sample	Average Read Length	Total Reads	Mapped Reads	Unmapped Reads
1	1146.28	195	195	0
2	2858.15	125	125	0
3	1121.66	301	301	0
4	1741.81	117	117	0
5	1861.78	261	261	0
6	1127.62	160	160	0
7	2243.66	88	88	0
8	2319.35	84	84	0
9	1150.23	132	132	0
10	1132.23	186	186	0
11	2147.79	75	75	0
SCA10
Sample	Average Read Length	Total Reads	Mapped Reads	Unmapped Reads
1	1021.02	214	214	0
2	1017	295	295	0
3	1015.67	337	337	0
4	1030.3	155	155	0
5	1013.06	396	396	0
6	1024.95	164	164	0
7	1018.89	27	27	0
8	1017.44	25	25	0
9	1014.25	143	143	0
10	1021.71	202	202	0
11	1021.25	28	28	0

## Sheet: FECD SMRT
Sample	Average Read Length	Total Reads	Mapped Reads	Unmapped Reads
1	1465.19	901	899	2
2	1520.85	1273	1273	0
3	1580.78	1078	1078	0
4	1584.96	1123	1123	0
5	1580.53	1388	1386	2
6	1829.64	332	332	0
7	1964.67	862	861	1
8	1746.83	1113	1113	0
9	1753.1	651	651	0
10	1808.76	1383	1381	2
11	1860.18	963	963	0

## Sheet: HD MiSeq
Sample	Average Read Length	Total Reads	Mapped Reads	Unmapped Reads
HELES_0001_R1	218.049	13286	13190	96
HELES_0001_R2	180.955	13286	13190	96
HELES_0002_R1	213.411	61480	60758	722
HELES_0002_R2	178.579	61480	60758	722
HELES_0003_R1	213.235	41120	39254	1866
HELES_0003_R2	179.431	41120	39254	1866
HELES_0004_R1	217.912	31740	31522	218
HELES_0004_R2	181.671	31740	31522	218
HELES_0005_R1	216.649	59449	57806	1643
HELES_0005_R2	180.827	59449	57806	1643
HELES_0006_R1	211.968	60644	60018	626
HELES_0006_R2	181.49	60644	60018	626
HELES_0007_R1	216.047	21772	21620	152
HELES_0007_R2	181.903	21772	21620	152
HELES_0008_R1	226.47	40175	40009	166
HELES_0008_R2	183.815	40175	40009	166
HELES_0009_R1	222.271	40612	40098	514
HELES_0009_R2	180.824	40612	40098	514
HELES_0010_R1	231.133	25618	25511	107
HELES_0010_R2	182.067	25618	25511	107
HELES_0011_R1	219.123	67441	65779	1662
HELES_0011_R2	184.32	67441	65779	1662
HELES_0012_R1	216.325	14014	13983	31
HELES_0012_R2	183.847	14014	13983	31
HELES_0013_R1	213.213	37792	37628	164
HELES_0013_R2	178.845	37792	37628	164
HELES_0014_R1	220.036	40671	40349	322
HELES_0014_R2	177.777	40671	40349	322
HELES_0015_R1	208.781	43145	42753	392
HELES_0015_R2	177.593	43145	42753	392
HELES_0016_R1	213.902	14125	14015	110
HELES_0016_R2	181.99	14125	14015	110
HELES_0017_R1	223.431	74088	73952	136
HELES_0017_R2	182.971	74088	73952	136
HELES_0018_R1	224.344	9401	9383	18
HELES_0018_R2	184.381	9401	9383	18
HELES_0020_R1	224.137	81222	80810	412
HELES_0020_R2	182.806	81222	80810	412
HELES_0021_R1	213.762	43750	43304	446
HELES_0021_R2	181.771	43750	43304	446
HELES_0022_R1	205.015	40540	39290	1250
HELES_0022_R2	176.364	40540	39290	1250
HELES_0023_R1	217.543	6711	6687	24
HELES_0023_R2	179.837	6711	6687	24
HELES_0024_R1	207.322	54854	53719	1135
HELES_0024_R2	179.897	54854	53719	1135
HELES_0025_R1	213.135	91184	91105	79
HELES_0025_R2	179.505	91184	91105	79
HELES_0026_R1	215.297	88954	88800	154
HELES_0026_R2	182.834	88954	88800	154
HELES_0028_R1	220.343	27169	27152	17
HELES_0028_R2	185.493	27169	27152	17
HELES_0029_R1	217.01	48103	47764	339
HELES_0029_R2	181.763	48103	47764	339
HELES_0030_R1	222.024	49004	48941	63
HELES_0030_R2	182.42	49004	48941	63
HELES_0031_R1	206.814	8996	8893	103
HELES_0031_R2	175.311	8996	8893	103
HELES_0033_R1	228.803	47966	47715	251
HELES_0033_R2	183.119	47966	47715	251
HELES_0034_R1	235.791	71210	71102	108
HELES_0034_R2	181.341	71210	71102	108
HELES_0035_R1	216.028	69886	69463	423
HELES_0035_R2	185.781	69886	69463	423
HELES_0037_R1	225.402	46622	45658	964
HELES_0037_R2	179.918	46622	45658	964
HELES_0039_R1	229.569	24681	24607	74
HELES_0039_R2	183.446	24681	24607	74
HELES_0040_R1	219.994	148481	147924	557
HELES_0040_R2	184.053	148481	147924	557
HELES_0041_R1	219.7	37602	37530	72
HELES_0041_R2	183.014	37602	37530	72
HELES_0042_R1	220.461	45888	45561	327
HELES_0042_R2	179.583	45888	45561	327
HELES_0043_R1	216.576	56045	54004	2041
HELES_0043_R2	174.714	56045	54004	2041
HELES_0044_R1	221.368	40117	39866	251
HELES_0044_R2	181.812	40117	39866	251
HELES_0045_R1	222.295	78556	78325	231
HELES_0045_R2	180.173	78556	78325	231
HELES_0046_R1	214.06	51641	51576	65
HELES_0046_R2	178.781	51641	51576	65
HELES_0047_R1	205.369	65429	65015	414
HELES_0047_R2	177.691	65429	65015	414
HELES_0048_R1	227.14	79185	78911	274
HELES_0048_R2	186.278	79185	78911	274
HELES_0049_R1	219.236	69307	69226	81
HELES_0049_R2	184.459	69307	69226	81
HELES_0050_R1	212.691	17467	17420	47
HELES_0050_R2	181.127	17467	17420	47
HELES_0051_R1	209.146	36768	36294	474
HELES_0051_R2	176.052	36768	36294	474
HELES_0053_R1	218.972	58722	58365	357
HELES_0053_R2	179.705	58722	58365	357
HELES_0054_R1	224.28	86372	86338	34
HELES_0054_R2	183.354	86372	86338	34
HELES_0057_R1	218.341	37529	37416	113
HELES_0057_R2	181.854	37529	37416	113
HELES_0058_R1	213.499	75419	75339	80
HELES_0058_R2	182.564	75419	75339	80
HELES_0059_R1	222.624	71817	71279	538
HELES_0059_R2	182.022	71817	71279	538
HELES_0062_R1	217.006	27599	27479	120
HELES_0062_R2	184.604	27599	27479	120
HELES_0063_R1	222.022	64893	64586	307
HELES_0063_R2	184.181	64893	64586	307
HELES_0064_R1	216.145	19806	19610	196
HELES_0064_R2	179.637	19806	19610	196
HELES_0065_R1	213.594	20102	20029	73
HELES_0065_R2	182.351	20102	20029	73
HELES_0066_R1	219.98	83451	83271	180
HELES_0066_R2	184.19	83451	83271	180
HELES_0067_R1	233.796	15718	15382	336
HELES_0067_R2	176.287	15718	15382	336
HELES_0068_R1	224.293	17069	16875	194
HELES_0068_R2	183.742	17069	16875	194
HELES_0070_R1	232.384	136843	136674	169
HELES_0070_R2	183.773	136843	136674	169
HELES_0071_R1	216.056	92413	92342	71
HELES_0071_R2	182.5	92413	92342	71
HELES_0072_R1	215.17	36088	35784	304
HELES_0072_R2	176.357	36088	35784	304
HELES_0073_R1	232.011	42142	42089	53
HELES_0073_R2	181.943	42142	42089	53
HELES_0075_R1	213.012	4660	4554	106
HELES_0075_R2	181.049	4660	4554	106
HELES_0077_R1	224.908	56129	56080	49
HELES_0077_R2	181.702	56129	56080	49
HELES_0078_R1	226.044	68596	68506	90
HELES_0078_R2	182.056	68596	68506	90
HELES_0079_R1	215.316	47189	47105	84
HELES_0079_R2	181.857	47189	47105	84
HELES_0081_R1	211.201	83779	82762	1017
HELES_0081_R2	180.91	83779	82762	1017
HELES_0082_R1	205.95	54233	53736	497
HELES_0082_R2	176.182	54233	53736	497
HELES_0083_R1	225.081	82611	82472	139
HELES_0083_R2	182.578	82611	82472	139
HELES_0084_R1	233.96	37972	37879	93
HELES_0084_R2	178.595	37972	37879	93
HELES_0085_R1	218.24	71735	71202	533
HELES_0085_R2	181.878	71735	71202	533
HELES_0087_R1	214.684	49635	49401	234
HELES_0087_R2	183.348	49635	49401	234
HELES_0088_R1	215.283	49400	48933	467
HELES_0088_R2	181.781	49400	48933	467
HELES_0089_R1	215.9	49878	49821	57
HELES_0089_R2	181.531	49878	49821	57
HELES_0090_R1	213.904	24403	24270	133
HELES_0090_R2	180.416	24403	24270	133
HELES_0092_R1	214.931	38021	37726	295
HELES_0092_R2	181.712	38021	37726	295
HELES_0095_R1	204.59	38068	36427	1641
HELES_0095_R2	175.575	38068	36427	1641
HELES_0096_R1	214.067	54152	53990	162
HELES_0096_R2	182.202	54152	53990	162
HELES_0097_R1	214.454	57681	56423	1258
HELES_0097_R2	183.539	57681	56423	1258
HELES_0098_R1	216.779	33165	32653	512
HELES_0098_R2	181.004	33165	32653	512
HELES_0099_R1	219.646	25668	25506	162
HELES_0099_R2	181.665	25668	25506	162
HELES_0100_R1	215.93	90423	90061	362
HELES_0100_R2	186.343	90423	90061	362
HELES_0101_R1	216.022	35440	35436	4
HELES_0101_R2	181.915	35440	35436	4
HELES_0102_R1	211.504	41352	40985	367
HELES_0102_R2	177.232	41352	40985	367
HELES_0103_R1	219.827	20281	20280	1
HELES_0103_R2	185.341	20281	20280	1
HELES_0105_R1	215.702	55375	55168	207
HELES_0105_R2	179.718	55375	55168	207
HELES_0106_R1	221.183	40468	40453	15
HELES_0106_R2	182.936	40468	40453	15
HELES_0107_R1	214.299	56566	56102	464
HELES_0107_R2	180.025	56566	56102	464
HELES_0108_R1	221.157	69875	68431	1444
HELES_0108_R2	182.455	69875	68431	1444
HELES_0109_R1	209.435	74373	74229	144
HELES_0109_R2	176.905	74373	74229	144
HELES_0110_R1	213.858	78260	77460	800
HELES_0110_R2	181.438	78260	77460	800
HELES_0111_R1	217.355	57717	56609	1108
HELES_0111_R2	182.196	57717	56609	1108
HELES_0113_R1	229.325	80737	80566	171
HELES_0113_R2	184.971	80737	80566	171
HELES_0116_R1	222.318	9167	9123	44
HELES_0116_R2	178.795	9167	9123	44
HELES_0117_R1	212.772	47555	47156	399
HELES_0117_R2	177.085	47555	47156	399
HELES_0120_R1	214.629	82901	82816	85
HELES_0120_R2	183.096	82901	82816	85
HELES_0121_R1	209.952	45065	43853	1212
HELES_0121_R2	179.616	45065	43853	1212
HELES_0122_R1	212.622	50081	49661	420
HELES_0122_R2	179.403	50081	49661	420
HELES_0123_R1	215.605	40010	39937	73
HELES_0123_R2	183.183	40010	39937	73
HELES_0124_R1	215.176	50791	50225	566
HELES_0124_R2	182.951	50791	50225	566
HELES_0125_R1	227.626	7459	7442	17
HELES_0125_R2	181.958	7459	7442	17
HELES_0126_R1	210.869	30383	30228	155
HELES_0126_R2	177.918	30383	30228	155
HELES_0127_R1	223.929	133758	133540	218
HELES_0127_R2	182.155	133758	133540	218
HELES_0128_R1	214.786	85939	85771	168
HELES_0128_R2	182.256	85939	85771	168
HELES_0129_R1	223.783	49217	49166	51
HELES_0129_R2	181.057	49217	49166	51
HELES_0130_R1	214.211	29902	29731	171
HELES_0130_R2	182.34	29902	29731	171
HELES_0131_R1	223.169	52014	51368	646
HELES_0131_R2	178.338	52014	51368	646
HELES_0133_R1	218.828	21476	21415	61
HELES_0133_R2	180.15	21476	21415	61
HELES_0134_R1	219.735	111554	111353	201
HELES_0134_R2	183.562	111554	111353	201
HELES_0135_R1	221.997	49192	49049	143
HELES_0135_R2	181.655	49192	49049	143
HELES_0136_R1	216.143	58530	57247	1283
HELES_0136_R2	180.244	58530	57247	1283
HELES_0137_R1	216.926	30871	30817	54
HELES_0137_R2	183.802	30871	30817	54
HELES_0138_R1	218.085	76040	75913	127
HELES_0138_R2	181.298	76040	75913	127
HELES_0139_R1	216.035	13404	13139	265
HELES_0139_R2	179.007	13404	13139	265
HELES_0140_R1	228.199	5211	5193	18
HELES_0140_R2	181.188	5211	5193	18
HELES_0141_R1	214.241	64013	62459	1554
HELES_0141_R2	176.915	64013	62459	1554
HELES_0143_R1	210.766	59060	58296	764
HELES_0143_R2	180.654	59060	58296	764
HELES_0144_R1	221.202	44442	44419	23
HELES_0144_R2	184.234	44442	44419	23
HELES_0145_R1	217.449	51716	51660	56
HELES_0145_R2	178.6	51716	51660	56
HELES_0146_R1	235.919	62822	61822	1000
HELES_0146_R2	184.936	62822	61822	1000
HELES_0147_R1	227.338	41607	41578	29
HELES_0147_R2	182.467	41607	41578	29
HELES_0148_R1	221.508	63245	63015	230
HELES_0148_R2	183.733	63245	63015	230
HELES_0149_R1	216.945	71512	71052	460
HELES_0149_R2	180.134	71512	71052	460
HELES_0151_R1	216.361	13490	13481	9
HELES_0151_R2	182.746	13490	13481	9
HELES_0152_R1	228.225	62986	62271	715
HELES_0152_R2	179.358	62986	62271	715
HELES_0154_R1	214.731	73120	72987	133
HELES_0154_R2	182.023	73120	72987	133
HELES_0155_R1	223.136	54206	53949	257
HELES_0155_R2	180.48	54206	53949	257
HELES_0157_R1	208.366	48613	47408	1205
HELES_0157_R2	177.145	48613	47408	1205
HELES_0158_R1	209.586	90966	90876	90
HELES_0158_R2	177.777	90966	90876	90
HELES_0159_R1	210.523	84929	84142	787
HELES_0159_R2	180.194	84929	84142	787
HELES_0160_R1	216.778	40644	39854	790
HELES_0160_R2	177.792	40644	39854	790
HELES_0161_R1	217.781	49569	49358	211
HELES_0161_R2	178.479	49569	49358	211
HELES_0162_R1	221.975	44701	44604	97
HELES_0162_R2	184.977	44701	44604	97
HELES_0163_R1	216.107	70103	69249	854
HELES_0163_R2	180.534	70103	69249	854
HELES_0164_R1	215.64	33128	33115	13
HELES_0164_R2	179.587	33128	33115	13
HELES_0165_R1	217.377	27697	27393	304
HELES_0165_R2	179.284	27697	27393	304
HELES_0166_R1	207.527	80856	80706	150
HELES_0166_R2	176.071	80856	80706	150
HELES_0167_R1	233.863	15514	15497	17
HELES_0167_R2	184.616	15514	15497	17
HELES_0168_R1	212.755	44317	44192	125
HELES_0168_R2	183.084	44317	44192	125
HELES_0169_R1	224.961	99336	99247	89
HELES_0169_R2	186.24	99336	99247	89
HELES_0170_R1	216.082	34228	33594	634
HELES_0170_R2	181.534	34228	33594	634
HELES_0172_R1	219.141	62862	62123	739
HELES_0172_R2	180.821	62862	62123	739
HELES_0173_R1	221.076	44348	44184	164
HELES_0173_R2	181.933	44348	44184	164
HELES_0174_R1	217.404	70905	70635	270
HELES_0174_R2	184.258	70905	70635	270
HELES_0175_R1	216.307	71465	70872	593
HELES_0175_R2	180.137	71465	70872	593
HELES_0176_R1	220.863	39815	39753	62
HELES_0176_R2	182.003	39815	39753	62
HELES_0177_R1	204.779	9357	8965	392
HELES_0177_R2	175.167	9357	8965	392
HELES_0178_R1	226.17	34501	34232	269
HELES_0178_R2	182.281	34501	34232	269
HELES_0179_R1	226.323	51393	51298	95
HELES_0179_R2	181.755	51393	51298	95
HELES_0180_R1	227.929	18812	18811	1
HELES_0180_R2	183.131	18812	18811	1
HELES_0181_R1	205.669	46248	45465	783
HELES_0181_R2	176.627	46248	45465	783
HELES_0182_R1	215.176	45272	45210	62
HELES_0182_R2	180.572	45272	45210	62
HELES_0183_R1	215.315	39264	38830	434
HELES_0183_R2	179.456	39264	38830	434
HELES_0184_R1	216.464	31074	30972	102
HELES_0184_R2	179.948	31074	30972	102
HELES_0185_R1	217.755	45085	44898	187
HELES_0185_R2	181.568	45085	44898	187
HELES_0186_R1	205.587	80195	79274	921
HELES_0186_R2	178.48	80195	79274	921
HELES_0187_R1	214.999	20552	20468	84
HELES_0187_R2	179.928	20552	20468	84
HELES_0188_R1	215.425	73431	72909	522
HELES_0188_R2	180.391	73431	72909	522
HELES_0189_R1	217.409	9016	8898	118
HELES_0189_R2	179.521	9016	8898	118
HELES_0191_R1	231.093	22636	22558	78
HELES_0191_R2	185.871	22636	22558	78
HELES_0192_R1	219.855	15641	15635	6
HELES_0192_R2	180.473	15641	15635	6
HELES_0193_R1	223.932	56075	56018	57
HELES_0193_R2	180.271	56075	56018	57
HELES_0194_R1	215.25	38753	37204	1549
HELES_0194_R2	178.051	38753	37204	1549
HELES_0195_R1	218.917	50033	49710	323
HELES_0195_R2	183.029	50033	49710	323
HELES_0196_R1	221.195	76240	75857	383
HELES_0196_R2	184.027	76240	75857	383
HELES_0197_R1	208.923	18919	18900	19
HELES_0197_R2	177.537	18919	18900	19
HELES_0198_R1	211.945	48848	48847	1
HELES_0198_R2	180.148	48848	48847	1
HELES_0199_R1	217.323	103869	102768	1101
HELES_0199_R2	179.277	103869	102768	1101
HELES_0200_R1	216.22	24980	24462	518
HELES_0200_R2	181.383	24980	24462	518
HELES_0201_R1	217.252	90940	90777	163
HELES_0201_R2	180.702	90940	90777	163
HELES_0202_R1	218.535	12398	12357	41
HELES_0202_R2	181.24	12398	12357	41
HELES_0203_R1	217.729	56871	56273	598
HELES_0203_R2	179.138	56871	56273	598
HELES_0204_R1	219.443	50713	50219	494
HELES_0204_R2	178.074	50713	50219	494
HELES_0205_R1	224.571	25162	25072	90
HELES_0205_R2	186.068	25162	25072	90
HELES_0206_R1	219.571	18880	18731	149
HELES_0206_R2	182.328	18880	18731	149
HELES_0207_R1	210.205	23613	23121	492
HELES_0207_R2	179.235	23613	23121	492
HELES_0208_R1	219.78	41208	41015	193
HELES_0208_R2	176.228	41208	41015	193
HELES_0210_R1	234.073	30205	30194	11
HELES_0210_R2	183.807	30205	30194	11
HELES_0211_R1	213.019	44956	44817	139
HELES_0211_R2	178.92	44956	44817	139
HELES_0212_R1	191.355	51726	46952	4774
HELES_0212_R2	163.249	51726	46952	4774
HELES_0213_R1	217.174	121129	120871	258
HELES_0213_R2	182.545	121129	120871	258
HELES_0214_R1	215.89	54125	53921	204
HELES_0214_R2	185.706	54125	53921	204
HELES_0216_R1	220.054	54733	54581	152
HELES_0216_R2	182.576	54733	54581	152
HELES_0217_R1	210.702	75442	75051	391
HELES_0217_R2	179.541	75442	75051	391
HELES_0218_R1	217.574	81492	80873	619
HELES_0218_R2	179.203	81492	80873	619
HELES_0220_R1	219.371	41483	41458	25
HELES_0220_R2	185.164	41483	41458	25
HELES_0221_R1	218.287	63171	63030	141
HELES_0221_R2	183.791	63171	63030	141
HELES_0222_R1	222.148	5340	5320	20
HELES_0222_R2	180.975	5340	5320	20
HELES_0223_R1	221.826	70642	70232	410
HELES_0223_R2	185.809	70642	70232	410
HELES_0225_R1	207.453	55049	54736	313
HELES_0225_R2	177.902	55049	54736	313
HELES_0226_R1	213.649	53906	53730	176
HELES_0226_R2	180.038	53906	53730	176
HELES_0227_R1	219.234	44838	44720	118
HELES_0227_R2	182.527	44838	44720	118
HELES_0228_R1	217.834	11886	11827	59
HELES_0228_R2	181.557	11886	11827	59
HELES_0229_R1	211.384	56026	55949	77
HELES_0229_R2	179.539	56026	55949	77
HELES_0230_R1	226.019	53530	53432	98
HELES_0230_R2	185.063	53530	53432	98
HELES_0231_R1	215.171	44960	44926	34
HELES_0231_R2	177.046	44960	44926	34
HELES_0232_R1	226.461	32958	32762	196
HELES_0232_R2	184.545	32958	32762	196
HELES_0233_R1	212.87	90146	90115	31
HELES_0233_R2	183.016	90146	90115	31
HELES_0234_R1	234.276	35524	35450	74
HELES_0234_R2	184.11	35524	35450	74
HELES_0235_R1	235.876	65809	65762	47
HELES_0235_R2	186.408	65809	65762	47
HELES_0238_R1	218.041	73610	73520	90
HELES_0238_R2	184.192	73610	73520	90
HELES_0240_R1	206.108	55057	54789	268
HELES_0240_R2	176.896	55057	54789	268
HELES_0241_R1	223.649	35934	35025	909
HELES_0241_R2	182.513	35934	35025	909
HELES_0244_R1	210.179	41064	40814	250
HELES_0244_R2	175.619	41064	40814	250
HELES_0245_R1	214.936	53895	53261	634
HELES_0245_R2	182.127	53895	53261	634
HELES_0246_R1	216.478	47417	47168	249
HELES_0246_R2	180.128	47417	47168	249
HELES_0247_R1	216.399	64528	64119	409
HELES_0247_R2	183.074	64528	64119	409
HELES_0248_R1	220.378	45647	44812	835
HELES_0248_R2	179.614	45647	44812	835
HELES_0249_R1	229.288	41625	41604	21
HELES_0249_R2	179.518	41625	41604	21
HELES_0250_R1	219.988	14900	14883	17
HELES_0250_R2	187.253	14900	14883	17
HELES_0251_R1	217.055	29325	29175	150
HELES_0251_R2	181.864	29325	29175	150
HELES_0252_R1	213.178	48854	48842	12
HELES_0252_R2	178.786	48854	48842	12
HELES_0253_R1	217.634	10226	10198	28
HELES_0253_R2	179.162	10226	10198	28
HELES_0254_R1	212.006	71870	71789	81
HELES_0254_R2	181.562	71870	71789	81
HELES_0255_R1	220.175	57732	56586	1146
HELES_0255_R2	183.547	57732	56586	1146
HELES_0256_R1	219.076	19998	19971	27
HELES_0256_R2	178.023	19998	19971	27
HELES_0257_R1	214.084	67376	67262	114
HELES_0257_R2	180.512	67376	67262	114
HELES_0259_R1	212.31	8022	8011	11
HELES_0259_R2	178.067	8022	8011	11
HELES_0261_R1	219.581	39112	38777	335
HELES_0261_R2	183.165	39112	38777	335
HELES_0262_R1	218.48	65973	65470	503
HELES_0262_R2	181.825	65973	65470	503
HELES_0263_R1	219.058	50377	50327	50
HELES_0263_R2	175.223	50377	50327	50
HELES_0265_R1	210.655	72631	72552	79
HELES_0265_R2	178.37	72631	72552	79
HELES_0266_R1	214.495	50143	50090	53
HELES_0266_R2	180.92	50143	50090	53
HELES_0267_R1	214.519	59066	58964	102
HELES_0267_R2	177.597	59066	58964	102
HELES_0268_R1	219.434	32650	32632	18
HELES_0268_R2	180.681	32650	32632	18
HELES_0270_R1	220.509	54159	54105	54
HELES_0270_R2	185.053	54159	54105	54
HELES_0271_R1	211.292	59662	58952	710
HELES_0271_R2	178.251	59662	58952	710
HELES_0272_R1	209.204	43295	43219	76
HELES_0272_R2	177.609	43295	43219	76
HELES_0273_R1	216.412	47196	46922	274
HELES_0273_R2	183.494	47196	46922	274
HELES_0274_R1	218.449	96635	96260	375
HELES_0274_R2	182.049	96635	96260	375
HELES_0275_R1	211.74	53437	53416	21
HELES_0275_R2	178.66	53437	53416	21
HELES_0276_R1	212.756	21694	21207	487
HELES_0276_R2	178.309	21694	21207	487
HELES_0277_R1	216.467	41493	41337	156
HELES_0277_R2	184.876	41493	41337	156
HELES_0278_R1	213.642	43591	43409	182
HELES_0278_R2	181.35	43591	43409	182
HELES_0282_R1	213.209	13128	12966	162
HELES_0282_R2	179.911	13128	12966	162
HELES_0284_R1	222.113	46157	46122	35
HELES_0284_R2	182.881	46157	46122	35
HELES_0286_R1	215.761	42390	42256	134
HELES_0286_R2	181.02	42390	42256	134
HELES_0287_R1	215.699	52489	51552	937
HELES_0287_R2	184.333	52489	51552	937
HELES_0288_R1	210.811	35655	35634	21
HELES_0288_R2	175.007	35655	35634	21
HELES_0290_R1	211.683	79840	79750	90
HELES_0290_R2	179.527	79840	79750	90
HELES_0291_R1	214.488	41907	41531	376
HELES_0291_R2	180.199	41907	41531	376
HELES_0293_R1	216.056	6382	6331	51
HELES_0293_R2	180.345	6382	6331	51
HELES_0294_R1	213.512	56971	54947	2024
HELES_0294_R2	184.045	56971	54947	2024
HELES_0295_R1	218.101	75206	75124	82
HELES_0295_R2	182.154	75206	75124	82
HELES_0296_R1	219.318	29478	29380	98
HELES_0296_R2	180.337	29478	29380	98
HELES_0297_R1	230.063	45472	45144	328
HELES_0297_R2	183.183	45472	45144	328
HELES_0298_R1	170.297	9599	9534	65
HELES_0298_R2	166.667	9599	9534	65
HELES_0299_R1	236.915	51127	50710	417
HELES_0299_R2	182.857	51127	50710	417
HELES_0300_R1	222.005	54102	53401	701
HELES_0300_R2	184.431	54102	53401	701
HELES_0301_R1	212.031	44021	43924	97
HELES_0301_R2	178.464	44021	43924	97
HELES_0302_R1	217.65	50102	49621	481
HELES_0302_R2	177.557	50102	49621	481
HELES_0303_R1	217.882	10686	10633	53
HELES_0303_R2	181.138	10686	10633	53
HELES_0304_R1	227.689	52328	52289	39
HELES_0304_R2	181.4	52328	52289	39
HELES_0305_R1	229.433	69191	69124	67
HELES_0305_R2	183.335	69191	69124	67
HELES_0306_R1	207.195	5490	5234	256
HELES_0306_R2	175.789	5490	5234	256
HELES_0307_R1	239.124	25498	25436	62
HELES_0307_R2	181.389	25498	25436	62
HELES_0308_R1	212.873	44298	43427	871
HELES_0308_R2	182.363	44298	43427	871
HELES_0309_R1	222.324	48019	47866	153
HELES_0309_R2	183.598	48019	47866	153
HELES_0310_R1	213.277	59763	59686	77
HELES_0310_R2	182.396	59763	59686	77
HELES_0311_R1	214.58	76833	76721	112
HELES_0311_R2	178.218	76833	76721	112
HELES_0312_R1	209.532	54177	53934	243
HELES_0312_R2	180.322	54177	53934	243
HELES_0313_R1	229.424	62785	62736	49
HELES_0313_R2	179.942	62785	62736	49
HELES_0316_R1	212.074	46735	46539	196
HELES_0316_R2	180.141	46735	46539	196
HELES_0317_R1	216.251	57856	57439	417
HELES_0317_R2	179.804	57856	57439	417
HELES_0318_R1	205.593	57944	57357	587
HELES_0318_R2	176.535	57944	57357	587
HELES_0319_R1	217.606	47799	46962	837
HELES_0319_R2	182.174	47799	46962	837
HELES_0320_R1	215.271	51875	51569	306
HELES_0320_R2	180.077	51875	51569	306
HELES_0321_R1	217.972	53050	52525	525
HELES_0321_R2	180.917	53050	52525	525
HELES_0322_R1	221.601	58200	58129	71
HELES_0322_R2	180.435	58200	58129	71
HELES_0323_R1	218	44387	44304	83
HELES_0323_R2	184.312	44387	44304	83
HELES_0324_R1	227.686	16400	16345	55
HELES_0324_R2	187.968	16400	16345	55
HELES_0325_R1	218.775	37901	37874	27
HELES_0325_R2	180.821	37901	37874	27
HELES_0326_R1	216.705	67918	67737	181
HELES_0326_R2	183.349	67918	67737	181
HELES_0328_R1	212.154	34973	34948	25
HELES_0328_R2	177.136	34973	34948	25
HELES_0329_R1	223.548	51874	51452	422
HELES_0329_R2	177.603	51874	51452	422
HELES_0330_R1	230.573	47300	47282	18
HELES_0330_R2	187.448	47300	47282	18
HELES_0331_R1	216.569	43580	43498	82
HELES_0331_R2	179.998	43580	43498	82
HELES_0332_R1	220.523	65890	65285	605
HELES_0332_R2	184.801	65890	65285	605
HELES_0333_R1	219.997	18969	18939	30
HELES_0333_R2	180.259	18969	18939	30
HELES_0334_R1	230.017	61200	60788	412
HELES_0334_R2	179.949	61200	60788	412
HELES_0335_R1	214.492	49747	49701	46
HELES_0335_R2	181.629	49747	49701	46
HELES_0336_R1	213.49	8731	8700	31
HELES_0336_R2	178.897	8731	8700	31
HELES_0337_R1	237.311	71367	71254	113
HELES_0337_R2	183.836	71367	71254	113
HELES_0339_R1	220.574	125813	125643	170
HELES_0339_R2	179.539	125813	125643	170
HELES_0340_R1	213.728	72843	72792	51
HELES_0340_R2	181.273	72843	72792	51
HELES_0341_R1	205.307	56689	56308	381
HELES_0341_R2	178.379	56689	56308	381
HELES_0342_R1	207.72	49730	49536	194
HELES_0342_R2	178.344	49730	49536	194
HELES_0343_R1	220.643	92808	92229	579
HELES_0343_R2	183.564	92808	92229	579
HELES_0344_R1	212.706	57545	57233	312
HELES_0344_R2	176.15	57545	57233	312
HELES_0345_R1	206.653	46492	45720	772
HELES_0345_R2	176.772	46492	45720	772
HELES_0346_R1	212.439	29617	29606	11
HELES_0346_R2	178.974	29617	29606	11
HELES_0348_R1	221.846	29903	29807	96
HELES_0348_R2	185.526	29903	29807	96
HELES_0349_R1	213.694	120667	118638	2029
HELES_0349_R2	179.276	120667	118638	2029
HELES_0350_R1	215.485	24287	24283	4
HELES_0350_R2	179.261	24287	24283	4
HELES_0351_R1	208.002	35059	33716	1343
HELES_0351_R2	173.885	35059	33716	1343
HELES_0352_R1	216.284	12162	12140	22
HELES_0352_R2	182.743	12162	12140	22
HELES_0353_R1	214.716	49496	49398	98
HELES_0353_R2	178.175	49496	49398	98
HELES_0356_R1	217.451	78900	78856	44
HELES_0356_R2	181.897	78900	78856	44
HELES_0357_R1	213.761	34570	34381	189
HELES_0357_R2	182.258	34570	34381	189
HELES_0358_R1	226.075	85802	85496	306
HELES_0358_R2	184.81	85802	85496	306
HELES_0360_R1	219.851	112662	112410	252
HELES_0360_R2	183.09	112662	112410	252
HELES_0361_R1	217.656	44513	44440	73
HELES_0361_R2	180.142	44513	44440	73
HELES_0363_R1	223.918	9256	9222	34
HELES_0363_R2	181.148	9256	9222	34
HELES_0364_R1	210.037	85803	84315	1488
HELES_0364_R2	178.533	85803	84315	1488
HELES_0365_R1	222.847	45840	45219	621
HELES_0365_R2	181.025	45840	45219	621
HELES_0366_R1	216.19	18183	18138	45
HELES_0366_R2	182.574	18183	18138	45
HELES_0367_R1	215.695	51473	50876	597
HELES_0367_R2	182.218	51473	50876	597
HELES_0368_R1	215.792	18759	18625	134
HELES_0368_R2	179.348	18759	18625	134
HELES_0369_R1	234.807	110563	110086	477
HELES_0369_R2	181.892	110563	110086	477
HELES_0370_R1	224.93	90111	89946	165
HELES_0370_R2	179.627	90111	89946	165
HELES_0371_R1	215.431	36418	35798	620
HELES_0371_R2	180.156	36418	35798	620
HELES_0372_R1	227.364	60508	60335	173
HELES_0372_R2	183.892	60508	60335	173
HELES_0373_R1	212.443	41587	41514	73
HELES_0373_R2	182.859	41587	41514	73
HELES_0374_R1	212.401	76434	76161	273
HELES_0374_R2	177.977	76434	76161	273
HELES_0376_R1	215.758	76152	75978	174
HELES_0376_R2	182.571	76152	75978	174
HELES_0377_R1	223.502	36109	36038	71
HELES_0377_R2	179.233	36109	36038	71
HELES_0378_R1	216.261	23438	22551	887
HELES_0378_R2	181.931	23438	22551	887
HELES_0379_R1	212.872	43729	43671	58
HELES_0379_R2	181.785	43729	43671	58
HELES_0380_R1	209.24	55845	55819	26
HELES_0380_R2	180.707	55845	55819	26
HELES_0381_R1	227.129	44384	44193	191
HELES_0381_R2	185.392	44384	44193	191
HELES_0382_R1	213.849	20584	20567	17
HELES_0382_R2	183.345	20584	20567	17
HELES_0384_R1	217.883	41124	40923	201
HELES_0384_R2	180.837	41124	40923	201
HELES_0385_R1	202.933	28988	28329	659
HELES_0385_R2	175.639	28988	28329	659
HELES_0386_R1	206.193	48233	48180	53
HELES_0386_R2	173.65	48233	48180	53
HELES_0388_R1	218.312	21413	21245	168
HELES_0388_R2	181.381	21413	21245	168
HELES_0390_R1	209.685	76619	76286	333
HELES_0390_R2	180.735	76619	76286	333
HELES_0391_R1	213.349	39785	38648	1137
HELES_0391_R2	176.163	39785	38648	1137
HELES_0392_R1	209.709	41926	41379	547
HELES_0392_R2	180.088	41926	41379	547
HELES_0393_R1	214.615	143586	143491	95
HELES_0393_R2	179.869	143586	143491	95
HELES_0394_R1	216.187	38946	38643	303
HELES_0394_R2	176.33	38946	38643	303
HELES_0395_R1	229.364	7907	7877	30
HELES_0395_R2	184.468	7907	7877	30
HELES_0396_R1	225.807	28320	28237	83
HELES_0396_R2	180.738	28320	28237	83
HELES_0398_R1	215.641	18684	18643	41
HELES_0398_R2	183.727	18684	18643	41
HELES_0399_R1	214.885	59775	59244	531
HELES_0399_R2	183.016	59775	59244	531
HELES_0400_R1	231.118	80564	80029	535
HELES_0400_R2	184.613	80564	80029	535
HELES_0401_R1	224.771	60408	60169	239
HELES_0401_R2	182.864	60408	60169	239
HELES_0402_R1	228.522	72304	72110	194
HELES_0402_R2	185.88	72304	72110	194
HELES_0403_R1	218.45	28755	28677	78
HELES_0403_R2	181.211	28755	28677	78
HELES_0404_R1	207.802	72460	71583	877
HELES_0404_R2	180	72460	71583	877
HELES_0405_R1	216.748	44453	44148	305
HELES_0405_R2	182.143	44453	44148	305
HELES_0406_R1	218.271	24361	24296	65
HELES_0406_R2	179.183	24361	24296	65
HELES_0407_R1	220.327	6915	6868	47
HELES_0407_R2	180.317	6915	6868	47
HELES_0408_R1	214.885	33782	33576	206
HELES_0408_R2	185.044	33782	33576	206
HELES_0409_R1	217.527	30949	30893	56
HELES_0409_R2	179.621	30949	30893	56
HELES_0411_R1	234.242	44085	44027	58
HELES_0411_R2	184.406	44085	44027	58
HELES_0412_R1	218.746	68061	67945	116
HELES_0412_R2	179.468	68061	67945	116
HELES_0413_R1	210.949	116396	116298	98
HELES_0413_R2	178.191	116396	116298	98
HELES_0414_R1	213.701	86224	86173	51
HELES_0414_R2	179.845	86224	86173	51
HELES_0415_R1	215.235	27336	27292	44
HELES_0415_R2	179.692	27336	27292	44
HELES_0416_R1	226.588	44152	44097	55
HELES_0416_R2	184.897	44152	44097	55
HELES_0417_R1	215.034	106732	106498	234
HELES_0417_R2	179.817	106732	106498	234
HELES_0418_R1	210.215	57047	56960	87
HELES_0418_R2	180.789	57047	56960	87
HELES_0419_R1	212.973	74013	73968	45
HELES_0419_R2	182.024	74013	73968	45
HELES_0420_R1	211.102	42934	42668	266
HELES_0420_R2	179.16	42934	42668	266
HELES_0421_R1	216.515	69661	69544	117
HELES_0421_R2	182.813	69661	69544	117
HELES_0422_R1	212.274	33757	32928	829
HELES_0422_R2	180.834	33757	32928	829
HELES_0423_R1	210.857	24964	24899	65
HELES_0423_R2	179.216	24964	24899	65
HELES_0424_R1	211.11	41346	40993	353
HELES_0424_R2	182.459	41346	40993	353
HELES_0427_R1	209.613	90412	90254	158
HELES_0427_R2	181.171	90412	90254	158
HELES_0428_R1	214.552	79770	79683	87
HELES_0428_R2	179.557	79770	79683	87
HELES_0429_R1	214.021	42228	41401	827
HELES_0429_R2	180.968	42228	41401	827
HELES_0430_R1	213.043	22281	22235	46
HELES_0430_R2	180.694	22281	22235	46
HELES_0431_R1	218.025	38951	38545	406
HELES_0431_R2	180.282	38951	38545	406
HELES_0432_R1	238.968	50452	50398	54
HELES_0432_R2	181.431	50452	50398	54
HELES_0434_R1	213.969	95087	94818	269
HELES_0434_R2	182.758	95087	94818	269
HELES_0435_R1	223.46	62218	61739	479
HELES_0435_R2	181.96	62218	61739	479
HELES_0437_R1	222.642	63683	63039	644
HELES_0437_R2	183.253	63683	63039	644
HELES_0438_R1	219.574	39601	39567	34
HELES_0438_R2	183.568	39601	39567	34
HELES_0439_R1	219.955	63506	63105	401
HELES_0439_R2	184.24	63506	63105	401
HELES_0440_R1	216.034	36141	35844	297
HELES_0440_R2	182.545	36141	35844	297
HELES_0443_R1	211.181	33108	32904	204
HELES_0443_R2	178.38	33108	32904	204
HELES_0444_R1	208.846	71022	70898	124
HELES_0444_R2	178.549	71022	70898	124
HELES_0445_R1	210.622	9016	8983	33
HELES_0445_R2	174.587	9016	8983	33
HELES_0446_R1	222.684	25959	25863	96
HELES_0446_R2	178.482	25959	25863	96
HELES_0447_R1	212.936	28987	28895	92
HELES_0447_R2	180.049	28987	28895	92
HELES_0448_R1	223.741	52133	51786	347
HELES_0448_R2	186.279	52133	51786	347
HELES_0450_R1	209.868	67123	65235	1888
HELES_0450_R2	177.402	67123	65235	1888
HELES_0451_R1	215.29	107602	107298	304
HELES_0451_R2	183.501	107602	107298	304
HELES_0452_R1	227.431	22616	22585	31
HELES_0452_R2	183.66	22616	22585	31
HELES_0453_R1	217.934	10877	10836	41
HELES_0453_R2	181.862	10877	10836	41
HELES_0454_R1	217.897	115482	115353	129
HELES_0454_R2	183.49	115482	115353	129
HELES_0455_R1	210.183	45433	44721	712
HELES_0455_R2	181.05	45433	44721	712
HELES_0456_R1	211.96	31322	30912	410
HELES_0456_R2	176.422	31322	30912	410
HELES_0457_R1	216.881	32035	32006	29
HELES_0457_R2	184.052	32035	32006	29
HELES_0458_R1	217.806	68239	67837	402
HELES_0458_R2	179.969	68239	67837	402
HELES_0459_R1	218.94	42478	41991	487
HELES_0459_R2	180.064	42478	41991	487
HELES_0460_R1	216.57	45135	45056	79
HELES_0460_R2	180.912	45135	45056	79
HELES_0461_R1	220.869	15094	14070	1024
HELES_0461_R2	176.531	15094	14070	1024
HELES_0462_R1	214.26	15203	15153	50
HELES_0462_R2	181.25	15203	15153	50
HELES_0463_R1	220.082	60751	60727	24
HELES_0463_R2	182.135	60751	60727	24
HELES_0464_R1	214.308	44719	44287	432
HELES_0464_R2	181.38	44719	44287	432
HELES_0465_R1	221.668	59344	58255	1089
HELES_0465_R2	182.751	59344	58255	1089
HELES_0466_R1	211.788	41347	41018	329
HELES_0466_R2	177.264	41347	41018	329
HELES_0467_R1	209.721	73296	72888	408
HELES_0467_R2	179.072	73296	72888	408
HELES_0468_R1	224.742	81107	80648	459
HELES_0468_R2	180.742	81107	80648	459
HELES_0470_R1	181.795	55374	43621	11753
HELES_0470_R2	156.018	55374	43621	11753
HELES_0472_R1	201.204	80969	78543	2426
HELES_0472_R2	174.196	80969	78543	2426
HELES_0473_R1	222.961	37328	37189	139
HELES_0473_R2	181.534	37328	37189	139
HELES_0474_R1	217.23	31370	31324	46
HELES_0474_R2	180.397	31370	31324	46
HELES_0475_R1	222.876	54318	53860	458
HELES_0475_R2	184.665	54318	53860	458
HELES_0476_R1	218.66	27552	27478	74
HELES_0476_R2	180.52	27552	27478	74
HELES_0477_R1	224.013	61273	61240	33
HELES_0477_R2	180.31	61273	61240	33
HELES_0478_R1	215.291	56855	56678	177
HELES_0478_R2	178.21	56855	56678	177
HELES_0479_R1	218.648	40470	40405	65
HELES_0479_R2	183.234	40470	40405	65
HELES_0480_R1	220.011	76222	76010	212
HELES_0480_R2	181.892	76222	76010	212
HELES_0482_R1	220.678	45241	45181	60
HELES_0482_R2	182.303	45241	45181	60
HELES_0484_R1	221.372	54015	53319	696
HELES_0484_R2	182.452	54015	53319	696
HELES_0486_R1	221.209	119427	119351	76
HELES_0486_R2	187.058	119427	119351	76
HELES_0487_R1	219.384	14177	14076	101
HELES_0487_R2	178.496	14177	14076	101
HELES_0488_R1	228.097	46146	46036	110
HELES_0488_R2	180.526	46146	46036	110
HELES_0490_R1	216.854	75786	75589	197
HELES_0490_R2	183.752	75786	75589	197
HELES_0491_R1	207.91	45657	45443	214
HELES_0491_R2	177.858	45657	45443	214
HELES_0492_R1	209.01	74680	74610	70
HELES_0492_R2	179.213	74680	74610	70
HELES_0493_R1	205.026	42864	42248	616
HELES_0493_R2	175.018	42864	42248	616
HELES_0494_R1	214.988	65893	65842	51
HELES_0494_R2	180.094	65893	65842	51
HELES_0495_R1	211.37	69807	69490	317
HELES_0495_R2	178.98	69807	69490	317
HELES_0496_R1	211.602	55722	55202	520
HELES_0496_R2	182.638	55722	55202	520
HELES_0497_R1	219.349	63635	63526	109
HELES_0497_R2	181.869	63635	63526	109
HELES_0498_R1	216.834	19582	19567	15
HELES_0498_R2	183.074	19582	19567	15
HELES_0499_R1	230.131	63794	63591	203
HELES_0499_R2	180.508	63794	63591	203
HELES_0501_R1	221.029	77012	76488	524
HELES_0501_R2	180.927	77012	76488	524
HELES_0502_R1	219.882	26119	26077	42
HELES_0502_R2	180.342	26119	26077	42
HELES_0503_R1	217.606	70558	70451	107
HELES_0503_R2	183.562	70558	70451	107
HELES_0505_R1	221.867	72080	71834	246
HELES_0505_R2	177.529	72080	71834	246
HELES_0506_R1	229.419	74356	74215	141
HELES_0506_R2	180.647	74356	74215	141
HELES_0507_R1	217.17	53564	52996	568
HELES_0507_R2	181.5	53564	52996	568
HELES_0508_R1	226.795	1890	1886	4
HELES_0508_R2	183.126	1890	1886	4
HELES_0509_R1	210.748	66284	64765	1519
HELES_0509_R2	180.956	66284	64765	1519
HELES_0510_R1	219.422	31765	31344	421
HELES_0510_R2	180.525	31765	31344	421
HELES_0511_R1	214.577	37030	36385	645
HELES_0511_R2	181.261	37030	36385	645
HELES_0512_R1	243.382	6907	6894	13
HELES_0512_R2	182.979	6907	6894	13
HELES_0513_R1	222.926	8020	7959	61
HELES_0513_R2	181.414	8020	7959	61
HELES_0514_R1	219.812	34266	34087	179
HELES_0514_R2	181.219	34266	34087	179
HELES_0515_R1	215.755	33705	33582	123
HELES_0515_R2	183.278	33705	33582	123
HELES_0516_R1	215.298	24848	24752	96
HELES_0516_R2	184.084	24848	24752	96
HELES_0517_R1	213.663	31905	31703	202
HELES_0517_R2	179.264	31905	31703	202
HELES_0519_R1	215.025	72559	72356	203
HELES_0519_R2	179.292	72559	72356	203
HELES_0520_R1	211.152	66999	66981	18
HELES_0520_R2	179.611	66999	66981	18
HELES_0521_R1	227.646	4664	4661	3
HELES_0521_R2	183.872	4664	4661	3
HELES_0522_R1	209.57	53491	53458	33
HELES_0522_R2	179.197	53491	53458	33
HELES_0523_R1	211.695	66083	65530	553
HELES_0523_R2	180.306	66083	65530	553
HELES_0524_R1	207.036	51137	49512	1625
HELES_0524_R2	180.962	51137	49512	1625
HELES_0526_R1	211.355	8112	8064	48
HELES_0526_R2	176.448	8112	8064	48
HELES_0527_R1	217.282	8589	8555	34
HELES_0527_R2	177.597	8589	8555	34
HELES_0528_R1	211.345	78472	78371	101
HELES_0528_R2	179.034	78472	78371	101
HELES_0529_R1	225.011	68351	68062	289
HELES_0529_R2	180.512	68351	68062	289
HELES_0531_R1	221.154	55030	54805	225
HELES_0531_R2	179.239	55030	54805	225
HELES_0532_R1	216.069	38102	38059	43
HELES_0532_R2	184.231	38102	38059	43
HELES_0533_R1	221.298	61262	60961	301
HELES_0533_R2	181.16	61262	60961	301
HELES_0534_R1	209.568	48211	47912	299
HELES_0534_R2	180.576	48211	47912	299
HELES_0535_R1	226.806	62132	61973	159
HELES_0535_R2	185.126	62132	61973	159
HELES_0536_R1	216.76	37543	37305	238
HELES_0536_R2	182.24	37543	37305	238
HELES_0537_R1	213.982	86125	84758	1367
HELES_0537_R2	181.456	86125	84758	1367
HELES_0538_R1	222.585	74546	74181	365
HELES_0538_R2	180.655	74546	74181	365
HELES_0539_R1	216.806	44346	44218	128
HELES_0539_R2	179.606	44346	44218	128
HELES_0542_R1	218.382	16028	15880	148
HELES_0542_R2	176.839	16028	15880	148
HELES_0543_R1	224.167	28046	28005	41
HELES_0543_R2	181.388	28046	28005	41
HELES_0544_R1	218.474	41466	41437	29
HELES_0544_R2	183.592	41466	41437	29
HELES_0546_R1	208.168	87536	86637	899
HELES_0546_R2	178.816	87536	86637	899
HELES_0547_R1	209.128	36250	36153	97
HELES_0547_R2	178.086	36250	36153	97
HELES_0548_R1	214.485	50414	50344	70
HELES_0548_R2	181.39	50414	50344	70
HELES_0549_R1	213.879	51076	50909	167
HELES_0549_R2	182.179	51076	50909	167
HELES_0550_R1	217.728	41151	41123	28
HELES_0550_R2	183.425	41151	41123	28
HELES_0551_R1	211.563	78073	78022	51
HELES_0551_R2	183.429	78073	78022	51
HELES_0552_R1	221.076	69967	69848	119
HELES_0552_R2	180.41	69967	69848	119
HELES_0553_R1	211.309	25909	25846	63
HELES_0553_R2	175.316	25909	25846	63
HELES_0554_R1	217.472	54806	54671	135
HELES_0554_R2	179.893	54806	54671	135
HELES_0555_R1	217.205	11022	10999	23
HELES_0555_R2	178.386	11022	10999	23
HELES_0556_R1	193.033	14899	12263	2636
HELES_0556_R2	158.16	14899	12263	2636
HELES_0557_R1	211.899	29931	29544	387
HELES_0557_R2	180.423	29931	29544	387
HELES_0558_R1	214.633	20054	20005	49
HELES_0558_R2	178.535	20054	20005	49
HELES_0559_R1	215.436	49207	48845	362
HELES_0559_R2	184.61	49207	48845	362
HELES_0560_R1	216.666	80881	80714	167
HELES_0560_R2	180.014	80881	80714	167
HELES_0561_R1	214.782	24887	24871	16
HELES_0561_R2	183.865	24887	24871	16
HELES_0562_R1	205.167	47001	45561	1440
HELES_0562_R2	175.489	47001	45561	1440
HELES_0563_R1	221.352	32071	31304	767
HELES_0563_R2	180.008	32071	31304	767
HELES_0564_R1	220.294	36197	36187	10
HELES_0564_R2	184.53	36197	36187	10
HELES_0565_R1	221.898	45235	45201	34
HELES_0565_R2	182.4	45235	45201	34
HELES_0567_R1	214.26	2081	2074	7
HELES_0567_R2	180.54	2081	2074	7
HELES_0568_R1	220.321	32231	32217	14
HELES_0568_R2	178.984	32231	32217	14
HELES_0569_R1	215.599	46398	46324	74
HELES_0569_R2	179.798	46398	46324	74
HELES_0570_R1	209.886	54481	54471	10
HELES_0570_R2	179.143	54481	54471	10
HELES_0572_R1	211.45	44187	43562	625
HELES_0572_R2	182.684	44187	43562	625
HELES_0573_R1	212.91	42714	42085	629
HELES_0573_R2	180.395	42714	42085	629
HELES_0574_R1	212.096	62396	62183	213
HELES_0574_R2	181.339	62396	62183	213
HELES_0575_R1	229.951	64257	64181	76
HELES_0575_R2	184.122	64257	64181	76
HELES_0576_R1	219.686	70835	70822	13
HELES_0576_R2	181.218	70835	70822	13
HELES_0577_R1	218.295	35180	34820	360
HELES_0577_R2	183.387	35180	34820	360
HELES_0578_R1	222.481	63782	63496	286
HELES_0578_R2	182.33	63782	63496	286
HELES_0580_R1	210.025	64216	63875	341
HELES_0580_R2	180.3	64216	63875	341
HELES_0582_R1	216.14	84628	84134	494
HELES_0582_R2	180.132	84628	84134	494
HELES_0583_R1	214.904	31779	31671	108
HELES_0583_R2	180.264	31779	31671	108
HELES_0584_R1	214.588	79775	79635	140
HELES_0584_R2	183.468	79775	79635	140
HELES_0585_R1	216.046	43923	43879	44
HELES_0585_R2	179.443	43923	43879	44
HELES_0587_R1	216.273	45999	45882	117
HELES_0587_R2	179.316	45999	45882	117
HELES_0588_R1	215.097	60374	60152	222
HELES_0588_R2	178.168	60374	60152	222
HELES_0589_R1	216.28	48307	47200	1107
HELES_0589_R2	181.046	48307	47200	1107
HELES_0590_R1	211.056	26483	26369	114
HELES_0590_R2	176.921	26483	26369	114
HELES_0591_R1	214.591	109733	109701	32
HELES_0591_R2	179.38	109733	109701	32
HELES_0592_R1	216.697	37130	37125	5
HELES_0592_R2	178.523	37130	37125	5
HELES_0593_R1	221.393	44560	44137	423
HELES_0593_R2	180.077	44560	44137	423
HELES_0594_R1	220.678	38892	38876	16
HELES_0594_R2	181.612	38892	38876	16
HELES_0595_R1	219.515	74675	74640	35
HELES_0595_R2	186.564	74675	74640	35
HELES_0597_R1	211.052	47329	47174	155
HELES_0597_R2	178.821	47329	47174	155
HELES_0598_R1	221.238	38088	37029	1059
HELES_0598_R2	180.123	38088	37029	1059
HELES_0600_R1	210.645	5298	5286	12
HELES_0600_R2	180.819	5298	5286	12
HELES_0601_R1	214.629	42832	42796	36
HELES_0601_R2	181.873	42832	42796	36
HELES_0602_R1	223.536	26803	26780	23
HELES_0602_R2	180.592	26803	26780	23
HELES_0603_R1	216.298	58266	58191	75
HELES_0603_R2	177.806	58266	58191	75
HELES_0604_R1	232.383	21129	21106	23
HELES_0604_R2	184.103	21129	21106	23
HELES_0606_R1	215.816	74406	74308	98
HELES_0606_R2	179.024	74406	74308	98
HELES_0607_R1	228.02	34868	34846	22
HELES_0607_R2	184.243	34868	34846	22
HELES_0608_R1	211.007	75064	74473	591
HELES_0608_R2	181.393	75064	74473	591
HELES_0609_R1	217.514	24459	24343	116
HELES_0609_R2	182.166	24459	24343	116
HELES_0612_R1	222.202	40750	40562	188
HELES_0612_R2	186.295	40750	40562	188
HELES_0613_R1	226.394	115549	115356	193
HELES_0613_R2	186.363	115549	115356	193
HELES_0614_R1	216.42	23836	23806	30
HELES_0614_R2	182.955	23836	23806	30
HELES_0616_R1	212.681	74843	73616	1227
HELES_0616_R2	179.059	74843	73616	1227
HELES_0617_R1	215.08	4663	4654	9
HELES_0617_R2	177.979	4663	4654	9
HELES_0618_R1	211.939	47569	47294	275
HELES_0618_R2	179.858	47569	47294	275
HELES_0619_R1	213.851	6799	6771	28
HELES_0619_R2	181.85	6799	6771	28
HELES_0621_R1	223.096	25871	25747	124
HELES_0621_R2	179.511	25871	25747	124
HELES_0622_R1	213.575	41462	41354	108
HELES_0622_R2	181.362	41462	41354	108
HELES_0623_R1	237.577	81064	80898	166
HELES_0623_R2	185.39	81064	80898	166
HELES_0624_R1	222.335	29749	29728	21
HELES_0624_R2	183.453	29749	29728	21
HELES_0625_R1	212.123	71985	70994	991
HELES_0625_R2	177.999	71985	70994	991
HELES_0626_R1	216.249	52116	51827	289
HELES_0626_R2	176.626	52116	51827	289
HELES_0627_R1	220.853	44027	43963	64
HELES_0627_R2	180.532	44027	43963	64
HELES_0628_R1	216.062	60711	60548	163
HELES_0628_R2	181.002	60711	60548	163
HELES_0629_R1	213.253	71406	71144	262
HELES_0629_R2	183.603	71406	71144	262
HELES_0631_R1	211.132	14921	14759	162
HELES_0631_R2	176.247	14921	14759	162
HELES_0632_R1	222.513	34353	34267	86
HELES_0632_R2	184.393	34353	34267	86
HELES_0633_R1	231.501	37186	37145	41
HELES_0633_R2	184.673	37186	37145	41
HELES_0634_R1	210.335	56304	55902	402
HELES_0634_R2	178.634	56304	55902	402
HELES_0635_R1	216.245	113726	112741	985
HELES_0635_R2	179.997	113726	112741	985
HELES_0636_R1	219.858	7378	7359	19
HELES_0636_R2	182.75	7378	7359	19
HELES_0637_R1	215.934	19941	19917	24
HELES_0637_R2	183.118	19941	19917	24
HELES_0638_R1	226.1	49988	49941	47
HELES_0638_R2	179.488	49988	49941	47
HELES_0639_R1	221.2	17656	17628	28
HELES_0639_R2	185.528	17656	17628	28
HELES_0640_R1	218.31	27790	27747	43
HELES_0640_R2	180.872	27790	27747	43
HELES_0641_R1	223.865	61698	61665	33
HELES_0641_R2	181.121	61698	61665	33
HELES_0643_R1	223.325	46444	46395	49
HELES_0643_R2	182.461	46444	46395	49
HELES_0644_R1	222.276	44133	44093	40
HELES_0644_R2	186.876	44133	44093	40
HELES_0645_R1	229.685	34390	34382	8
HELES_0645_R2	183.178	34390	34382	8
HELES_0646_R1	218.821	86605	86344	261
HELES_0646_R2	184.229	86605	86344	261
HELES_0647_R1	214.93	35256	35129	127
HELES_0647_R2	178.47	35256	35129	127
HELES_0648_R1	216.545	26817	26639	178
HELES_0648_R2	181.282	26817	26639	178
HELES_0649_R1	220.756	34853	34506	347
HELES_0649_R2	179.749	34853	34506	347
HELES_0650_R1	209.862	42605	42445	160
HELES_0650_R2	177.98	42605	42445	160
HELES_0651_R1	217.115	42891	42503	388
HELES_0651_R2	185.062	42891	42503	388
HELES_0652_R1	223.885	18759	18742	17
HELES_0652_R2	186.272	18759	18742	17
HELES_0654_R1	217.886	55212	55156	56
HELES_0654_R2	185.454	55212	55156	56
HELES_0655_R1	207.916	75710	75331	379
HELES_0655_R2	176.217	75710	75331	379
HELES_0657_R1	219.537	41120	40843	277
HELES_0657_R2	183.161	41120	40843	277
HELES_0658_R1	220.132	51444	50345	1099
HELES_0658_R2	181.545	51444	50345	1099
HELES_0659_R1	217.456	21106	20991	115
HELES_0659_R2	180.628	21106	20991	115
HELES_0660_R1	223.303	39755	39612	143
HELES_0660_R2	180.259	39755	39612	143
HELES_0662_R1	210.14	31978	31635	343
HELES_0662_R2	179.301	31978	31635	343
HELES_0663_R1	209.506	61366	60998	368
HELES_0663_R2	179.127	61366	60998	368
HELES_0664_R1	231.79	104833	104695	138
HELES_0664_R2	181.628	104833	104695	138
HELES_0666_R1	209.267	77786	77613	173
HELES_0666_R2	177.576	77786	77613	173
HELES_0667_R1	215.536	61460	61315	145
HELES_0667_R2	178.625	61460	61315	145
HELES_0668_R1	227.109	10978	10767	211
HELES_0668_R2	181.922	10978	10767	211
HELES_0669_R1	219.249	61458	61130	328
HELES_0669_R2	183.395	61458	61130	328
HELES_0673_R1	215.095	64065	63148	917
HELES_0673_R2	181.937	64065	63148	917
HELES_0674_R1	225.705	47631	46754	877
HELES_0674_R2	179.856	47631	46754	877
HELES_0675_R1	211.349	32243	32072	171
HELES_0675_R2	180.279	32243	32072	171
HELES_0676_R1	218.693	47087	47024	63
HELES_0676_R2	183.353	47087	47024	63
HELES_0677_R1	211.813	67008	66779	229
HELES_0677_R2	177.238	67008	66779	229
HELES_0678_R1	214.065	51446	51222	224
HELES_0678_R2	182.723	51446	51222	224
HELES_0679_R1	213.126	52873	52389	484
HELES_0679_R2	184.3	52873	52389	484
HELES_0680_R1	235.908	64712	64320	392
HELES_0680_R2	185.915	64712	64320	392
HELES_0681_R1	225.285	15686	15570	116
HELES_0681_R2	184.645	15686	15570	116
HELES_0682_R1	220.004	98076	97249	827
HELES_0682_R2	182.646	98076	97249	827
HELES_0683_R1	215.029	32062	32042	20
HELES_0683_R2	180.448	32062	32042	20
HELES_0684_R1	217.734	25082	24987	95
HELES_0684_R2	184.725	25082	24987	95
HELES_0685_R1	208.261	52962	52347	615
HELES_0685_R2	176.038	52962	52347	615
HELES_0687_R1	213.312	49367	49133	234
HELES_0687_R2	181.543	49367	49133	234
HELES_0688_R1	219.192	41305	41266	39
HELES_0688_R2	183.207	41305	41266	39
HELES_0689_R1	210.39	59030	59017	13
HELES_0689_R2	178.238	59030	59017	13
HELES_0690_R1	209.191	52121	51983	138
HELES_0690_R2	179.32	52121	51983	138
HELES_0691_R1	216.158	39421	39377	44
HELES_0691_R2	176.693	39421	39377	44
HELES_0692_R1	210.219	8146	8101	45
HELES_0692_R2	178.311	8146	8101	45
HELES_0693_R1	224.37	66674	66104	570
HELES_0693_R2	184.828	66674	66104	570
HELES_0694_R1	209.682	51750	51590	160
HELES_0694_R2	180.351	51750	51590	160
HELES_0696_R1	219.987	20230	20097	133
HELES_0696_R2	186.219	20230	20097	133
HELES_0697_R1	215.071	28647	28548	99
HELES_0697_R2	181.893	28647	28548	99
HELES_0698_R1	209.775	81645	81144	501
HELES_0698_R2	180.467	81645	81144	501
HELES_0700_R1	211.641	28982	28948	34
HELES_0700_R2	176.56	28982	28948	34
HELES_0701_R1	212.423	56152	56128	24
HELES_0701_R2	180.503	56152	56128	24
HELES_0702_R1	223.155	78068	77652	416
HELES_0702_R2	178.414	78068	77652	416
HELES_0703_R1	211.011	60891	60102	789
HELES_0703_R2	177.96	60891	60102	789
HELES_0704_R1	228.77	40716	40582	134
HELES_0704_R2	187.204	40716	40582	134
HELES_0705_R1	207.887	44413	42609	1804
HELES_0705_R2	175.489	44413	42609	1804
HELES_0706_R1	217.856	37870	37855	15
HELES_0706_R2	178.58	37870	37855	15
HELES_0707_R1	208.705	47847	47708	139
HELES_0707_R2	177.59	47847	47708	139
HELES_0708_R1	230.3	47539	47022	517
HELES_0708_R2	180.798	47539	47022	517
HELES_0710_R1	208.057	65457	64757	700
HELES_0710_R2	180.555	65457	64757	700
HELES_0711_R1	213.504	76092	75838	254
HELES_0711_R2	178.103	76092	75838	254
HELES_0712_R1	213.899	40127	39857	270
HELES_0712_R2	179.29	40127	39857	270
HELES_0713_R1	210.866	75078	74469	609
HELES_0713_R2	175.237	75078	74469	609
HELES_0714_R1	212.872	36203	35999	204
HELES_0714_R2	179.961	36203	35999	204
HELES_0715_R1	218.297	45124	44860	264
HELES_0715_R2	184.001	45124	44860	264
HELES_0716_R1	207.36	77810	77695	115
HELES_0716_R2	174.68	77810	77695	115
HELES_0717_R1	211.329	33602	33546	56
HELES_0717_R2	178.439	33602	33546	56
HELES_0718_R1	224.062	65385	64993	392
HELES_0718_R2	183.831	65385	64993	392
HELES_0719_R1	227.413	96325	96060	265
HELES_0719_R2	178.428	96325	96060	265
HELES_0720_R1	213.625	82621	82146	475
HELES_0720_R2	181.367	82621	82146	475
HELES_0721_R1	214.181	77173	76908	265
HELES_0721_R2	179.534	77173	76908	265
HELES_0722_R1	216.885	89388	89283	105
HELES_0722_R2	181.419	89388	89283	105
HELES_0723_R1	218.001	102410	101787	623
HELES_0723_R2	184.694	102410	101787	623
HELES_0724_R1	203.876	53326	52162	1164
HELES_0724_R2	175.283	53326	52162	1164
HELES_0725_R1	216.857	40504	40365	139
HELES_0725_R2	183.726	40504	40365	139
HELES_0727_R1	219.701	29209	28999	210
HELES_0727_R2	182.996	29209	28999	210
HELES_0728_R1	209.521	45204	44806	398
HELES_0728_R2	176.619	45204	44806	398
HELES_0729_R1	213.505	38818	38754	64
HELES_0729_R2	184.471	38818	38754	64
HELES_0730_R1	222.429	60847	60356	491
HELES_0730_R2	181.691	60847	60356	491
HELES_0731_R1	216.338	50411	50342	69
HELES_0731_R2	182.386	50411	50342	69
HELES_0732_R1	206.806	43657	41547	2110
HELES_0732_R2	174.438	43657	41547	2110
HELES_0734_R1	218.215	12359	12306	53
HELES_0734_R2	182.814	12359	12306	53
HELES_0735_R1	210.632	92213	92093	120
HELES_0735_R2	179.604	92213	92093	120
HELES_0736_R1	211.872	39339	38348	991
HELES_0736_R2	176.884	39339	38348	991
HELES_0738_R1	228.869	30424	30340	84
HELES_0738_R2	184.518	30424	30340	84
HELES_0739_R1	213.73	54985	54429	556
HELES_0739_R2	181.86	54985	54429	556
HELES_0740_R1	217.692	45182	45070	112
HELES_0740_R2	177.956	45182	45070	112
HELES_0741_R1	218.904	75914	75371	543
HELES_0741_R2	183.291	75914	75371	543
HELES_0742_R1	208.413	58970	58692	278
HELES_0742_R2	176.383	58970	58692	278
HELES_0744_R1	214.81	30625	30220	405
HELES_0744_R2	179.619	30625	30220	405
HELES_0745_R1	224.976	75818	74169	1649
HELES_0745_R2	181.598	75818	74169	1649
HELES_0746_R1	224.029	89056	88840	216
HELES_0746_R2	180.521	89056	88840	216
HELES_0747_R1	211.853	76984	76308	676
HELES_0747_R2	180.077	76984	76308	676
HELES_0748_R1	216.883	40028	39839	189
HELES_0748_R2	179.392	40028	39839	189
HELES_0750_R1	209.322	49597	49334	263
HELES_0750_R2	176.246	49597	49334	263
HELES_0751_R1	209.944	20138	20129	9
HELES_0751_R2	178.71	20138	20129	9
HELES_0752_R1	211.685	59039	58369	670
HELES_0752_R2	177.5	59039	58369	670
HELES_0754_R1	217.615	18924	18412	512
HELES_0754_R2	179.639	18924	18412	512
HELES_0755_R1	211.753	44792	44760	32
HELES_0755_R2	178.403	44792	44760	32
HELES_0756_R1	220.589	51959	51656	303
HELES_0756_R2	181.747	51959	51656	303
HELES_0757_R1	220.525	41502	41316	186
HELES_0757_R2	181.327	41502	41316	186
HELES_0758_R1	208.919	44021	43930	91
HELES_0758_R2	173.931	44021	43930	91
HELES_0759_R1	216.491	71170	71036	134
HELES_0759_R2	178.423	71170	71036	134
HELES_0760_R1	214.038	50586	50187	399
HELES_0760_R2	180.136	50586	50187	399
HELES_0761_R1	224.569	68880	68782	98
HELES_0761_R2	180.701	68880	68782	98
HELES_0763_R1	224.611	41914	41706	208
HELES_0763_R2	181.649	41914	41706	208
HELES_0764_R1	224.595	39818	39800	18
HELES_0764_R2	184.987	39818	39800	18
HELES_0765_R1	208.727	61477	61088	389
HELES_0765_R2	176.721	61477	61088	389
HELES_0766_R1	217.432	33492	32818	674
HELES_0766_R2	182.144	33492	32818	674
HELES_0767_R1	230.304	63851	63783	68
HELES_0767_R2	181.866	63851	63783	68
HELES_0768_R1	214.89	44309	42680	1629
HELES_0768_R2	179.514	44309	42680	1629
