# Supplementary material for: Repeat Detector: versatile sizing of expanded tandem repeats and identification of interrupted alleles from targeted DNA sequencing
Source: NAR Genom Bioinform. 2022 Dec 5;4(4):lqac089. doi: 10.1093/nargab/lqac089 (PMC9719798; doi:10.1093/nargab/lqac089)
Supplement: lqac089_Supplemental_Files [file lqac089_supplemental_files.zip › 220901_TableS5_miseq_allele_structures.xlsx]

## Sheet: Sheet1
Allele Structure		Restrictive		Permissive		Difference		Expected differences
Short	Long	Short	Long	Short	Long	Short	Long	Short	Long
23_1_1_7_2	42_1_1_7_2	23	41	26	45	3	4	3	3	Allele structure key:
17_1_1_7_2	46_0_1_7_2	17	46	20	47	3	1	3	1	(CAG)x_(CAACAG)y_(CCGCCA)z_(CCG)a_(CCT)b
21_1_1_7_2	45_0_0_10_2	21	45	24	46	3	1	3	1
17_1_1_10_2	43_1_1_7_2	17	43	20	46	3	3	3	3		*: 42_CAACAA_1_7_2 is the expanded allele missed by ScaleHD
18_1_1_10_2	44_1_1_7_2	18	44	21	47	3	3	3	3
17_1_1_10_2	41_1_1_7_2	17	41	20	44	3	3	3	3
19_1_1_10_2	41_1_1_7_2	19	41	22	44	3	3	3	3
18_1_1_10_2	43_2_1_7_3	18	38	21	43	3	5	3	5
20_1_1_7_2	46_1_1_7_2	20	46	23	49	3	3	3	3
19_1_1_7_2	49_1_1_7_2	19	49	22	52	3	3	3	3
24_1_1_7_2	45_1_1_7_2	24	45	27	48	3	3	3	3
17_1_1_10_2	42_1_1_7_2	17	42	20	45	3	3	3	3
15_1_1_10_2	42_1_1_7_2	15	42	18	45	3	3	3	3
16_1_1_7_2	45_1_1_7_2	16	40	19	43	3	3	3	3
17_1_1_7_2	39_CAACAA_1_7_2	17	39	20	43	3	4	3	4
22_1_1_7_2	41_1_1_7_2	22	41	25	44	3	3	3	3
17_1_1_10_2	46_1_1_7_2	17	46	20	49	3	3	3	3
25_1_1_7_2	45_1_1_7_2	25	45	28	48	3	3	3	3
18_1_1_10_2	43_1_1_10_2	18	43	21	46	3	3	3	3
19_1_1_10_2	41_1_1_7_2	19	41	22	44	3	3	3	3
18_1_1_7_2	40_1_1_7_2	18	40	21	43	3	3	3	3
17_1_1_7_2	43_1_1_7_2	17	43	20	46	3	3	3	3
16_1_1_10_2	43_0_1_7_2	16	43	19	44	3	1	3	1
18_1_1_10_2	41_1_1_7_2	18	41	21	44	3	3	3	3
17_1_1_10_2	42_1_1_7_2	17	42	20	45	3	3	3	3
21_1_1_10_2	42_1_1_7_2	21	42	24	45	3	3	3	3
21_1_1_7_2	42_1_1_7_2	21	42	24	45	3	3	3	3
17_1_1_7_2	46_1_1_7_2	17	45	20	48	3	3	3	3
15_1_1_7_2	40_1_1_7_2	15	40	18	43	3	3	3	3
17_1_1_10_2	49_1_1_7_2	17	49	20	52	3	3	3	3
17_1_1_10_2	50_1_1_7_2	17	50	20	53	3	3	3	3
19_1_1_10_2	42_1_1_7_2	19	42	22	45	3	3	3	3
20_1_1_7_2	49_1_1_7_2	20	49	23	52	3	3	3	3
20_1_1_7_2	47_1_1_7_2	20	47	23	50	3	3	3	3
18_1_1_10_2	42_1_1_10_2	18	42	21	45	3	3	3	3
21_1_1_7_2	42_1_1_7_2	21	42	24	45	3	3	3	3
15_1_1_10_2	46_1_1_7_2	15	46	18	49	3	3	3	3
16_1_0_9_2	44_1_1_10_2	16	44	19	47	3	3	3	3
17_1_1_10_2	45_1_1_7_2	17	45	20	48	3	3	3	3
17_1_1_7_2	42_1_1_7_2	17	42	20	45	3	3	3	3
18_1_1_7_2	39_1_1_7_2	18	39	21	42	3	3	3	3
26_1_1_10_2	44_1_1_7_2	26	44	29	47	3	3	3	3
22_1_1_7_2	43_1_1_7_2	22	43	25	46	3	3	3	3
18_1_1_7_2	40_1_1_7_2	18	41	21	43	3	2	3	3
10_1_1_10_2	41_1_1_7_2	10	41	13	44	3	3	3	3
17_1_1_7_2	43_2_1_7_3	17	43	20	48	3	5	3	5
19_1_1_10_2	42_1_1_10_2	19	42	22	45	3	3	3	3
19_1_1_7_2	44_1_1_7_2	19	44	22	47	3	3	3	3
19_1_1_9_2	42_1_1_7_2	19	42	22	45	3	3	3	3
20_1_1_7_2	47_1_1_7_2	20	47	23	50	3	3	3	3
26_1_1_7_2	40_1_1_7_2	26	40	29	43	3	3	3	3
17_1_1_10_2	42_2_1_7_3	17	42	20	47	3	5	3	5
17_1_1_7_2	44_1_1_7_2	17	44	20	47	3	3	3	3
23_1_1_7_2	40_1_1_7_2	23	40	26	43	3	3	3	3
18_1_1_10_2	45_1_1_7_2	18	45	21	48	3	3	3	3
15_1_1_7_2	48_CAACAACAA_1_7_2	15	48	18	53	3	5	3	5
25_1_1_7_2	45_1_1_7_2	25	45	28	48	3	3	3	3
20_1_1_7_2	50_1_1_7_2	20	50	23	53	3	3	3	3
19_1_1_10_2	41_1_1_7_2	19	41	22	44	3	3	3	3
15_1_1_7_2	44_1_1_7_2	15	44	18	47	3	3	3	3
19_1_1_7_2	48_1_1_7_2	19	48	22	51	3	3	3	3
18_1_1_10_2	42_1_1_7_2	18	42	21	45	3	3	3	3
18_1_1_10_2	44_0_0_12_2	18	44	21	45	3	1	3	1
18_1_1_7_2	45_2_1_7_3	18	45	21	50	3	5	3	5
19_1_1_10_2	40_1_1_7_2	19	40	22	43	3	3	3	3
17_1_1_7_2	38_CAACAA_1_7_2	17	39	20	43	3	4	3	4
32_1_1_7_2	41_1_1_7_2	32	41	35	44	3	3	3	3
15_1_1_7_2	48_2_1_7_2	15	48	18	53	3	5	3	5
17_1_1_9_2	44_0_0_12_2	17	44	20	45	3	1	3	1
19_1_1_10_2	41_1_1_7_2	19	41	22	44	3	3	3	3
15_1_1_10_2	43_1_1_7_2	15	43	18	46	3	3	3	3
18_1_1_10_2	41_1_1_7_2	18	41	21	44	3	3	3	3
16_1_1_10_2	43_0_1_7_2	16	43	19	44	3	1	3	1
19_1_1_7_2	42_1_1_7_2	19	42	22	45	3	3	3	3
18_1_1_7_2	43_1_1_7_2	18	43	21	46	3	3	3	3
22_1_1_7_2	41_1_1_7_2	22	41	25	44	3	3	3	3
27_1_1_7_2	40_1_1_7_2	27	40	30	43	3	3	3	3
20_1_1_7_2	43_1_1_7_2	20	43	23	46	3	3	3	3
18_1_1_10_2	43_0_0_12_2	18	43	21	44	3	1	3	1
19_1_1_10_2	43_1_1_7_2	19	43	22	46	3	3	3	3
21_1_1_7_2	43_0_1_7_2	21	43	24	44	3	1	3	1
17_1_1_7_2	42_1_1_7_2	17	42	20	45	3	3	3	3
17_1_1_10_2	43_1_1_7_2	17	43	20	46	3	3	3	3
15_1_1_9_3	40_1_1_10_2	15	40	18	43	3	3	3	3
18_1_1_10_2	44_1_1_7_2	18	44	21	47	3	3	3	3
17_1_1_7_2	43_1_1_7_2	17	43	20	46	3	3	3	3
25_1_1_7_2	47_1_1_7_2	25	47	28	50	3	3	3	3
18_1_0_9_2	40_1_1_7_2	18	40	21	43	3	3	3	3
16_1_1_10_2	42_1_1_7_2	16	42	19	45	3	3	3	3
20_1_1_7_2	42_1_1_10_2	20	42	23	45	3	3	3	3
32_1_1_7_2	43_1_1_7_2	32	43	35	46	3	3	3	3
15_1_1_10_2	46_1_1_7_2	15	46	18	49	3	3	3	3
15_1_1_7_2	43_1_1_7_2	15	43	18	46	3	3	3	3
17_1_1_10_2	42_1_1_7_2	17	42	20	45	3	3	3	3
18_1_1_7_2	44_1_1_7_2	18	44	21	47	3	3	3	3
19_1_1_10_2	40_1_1_7_2	19	40	22	43	3	3	3	3
21_1_1_7_2	43_0_1_7_2	21	43	24	44	3	1	3	1
22_1_1_7_2	42_1_1_7_2	22	42	25	45	3	3	3	3
19_1_1_7_2	48_1_1_7_2	19	48	22	51	3	3	3	3
17_1_1_7_2	41_1_1_7_2	17	41	20	44	3	3	3	3
18_1_1_10_2	44_2_1_7_3	18	44	21	49	3	5	3	5
18_1_1_10_2	41_1_1_7_2	18	41	21	44	3	3	3	3
15_2_1_7_3	47_1_1_7_2	15	47	20	50	5	3	5	3
18_1_1_10_2	41_1_1_7_2	18	41	21	44	3	3	3	3
17_1_1_7_2	45_2_1_7_3	17	45	20	50	3	5	3	5
17_1_1_7_2	44_1_1_7_2	17	44	20	47	3	3	3	3
17_1_1_10_2	47_0_1_7_2	17	47	20	48	3	1	3	1
18_1_1_10_2	45_1_1_7_2	18	45	21	48	3	3	3	3
17_1_1_10_2	46_0_1_7_2	17	46	20	47	3	1	3	1
19_1_1_10_2	41_1_1_7_2	19	41	22	44	3	3	3	3
16_1_1_10_2	44_1_1_7_2	16	44	19	47	3	3	3	3
20_1_1_7_2	43_1_1_7_2	20	43	23	46	3	3	3	3
17_1_1_7_2	43_2_1_7_3	17	43	20	48	3	5	3	5
18_1_0_9_2	44_1_1_7_2	18	44	21	47	3	3	3	3
20_1_1_7_2	42_1_1_7_2	20	42	23	45	3	3	3	3
21_1_1_7_2	41_2_1_7_3	21	41	24	46	3	5	3	5
15_1_1_7_2	44_1_1_7_2	15	44	18	47	3	3	3	3
24_1_1_7_2	48_1_1_10_2	24	48	27	51	3	3	3	3
18_1_1_10_2	46_1_1_7_2	18	46	21	49	3	3	3	3
23_1_1_7_2	43_1_1_7_2	23	43	26	46	3	3	3	3
17_1_1_10_2	44_1_1_7_2	17	44	20	47	3	3	3	3
17_1_1_10_2	42_1_1_7_2	17	42	20	45	3	3	3	3
15_2_1_7_3	49_1_1_7_2	15	49	20	52	5	3	5	3
15_1_1_10_2	43_1_1_7_2	15	43	18	46	3	3	3	3
17_1_1_7_2	44_2_1_7_3	17	44	20	49	3	5	3	5
20_1_1_7_2	40_1_1_7_2	20	38	23	41	3	3	3	3
15_1_1_7_2	41_1_1_7_2	15	41	18	44	3	3	3	3
15_1_1_10_2	41_1_1_7_2	15	41	18	44	3	3	3	3
17_1_1_7_2	44_2_1_7_3	17	44	20	49	3	5	3	5
17_1_1_7_2	40_1_1_10_2	17	40	20	43	3	3	3	3
19_1_1_9_2	45_1_1_7_2	19	45	22	48	3	3	3	3
15_1_1_10_2	40_1_1_10_2	15	40	18	43	3	3	3	3
17_1_1_7_2	43_1_1_7_2	17	43	20	46	3	3	3	3
17_1_1_7_2	46_0_1_7_2	17	46	20	47	3	1	3	5
10_1_1_10_2	41_1_1_7_2	10	41	13	44	3	3	3	3
34_1_1_10_2	42_1_1_7_2	34	42	37	45	3	3	3	3
17_2_1_7_3	41_1_1_7_2	17	41	22	44	5	3	5	3
20_1_1_10_2	43_2_1_7_3	20	43	23	48	3	5	3	5
22_1_1_7_2	44_1_1_7_2	22	44	25	47	3	3	3	3
17_1_1_10_2	46_0_1_7_2	17	46	20	47	3	1	3	1
17_1_1_10_2	46_0_1_7_2	17	46	20	47	3	1	3	1
21_1_1_7_2	43_1_1_7_2	21	43	24	46	3	3	3	3
17_1_1_7_2	41_1_1_10_2	17	41	20	44	3	3	3	3
17_1_1_10_2	46_0_1_7_2	17	46	20	47	3	1	3	1
16_1_1_10_2	40_1_1_7_2	16	40	19	43	3	3	3	3
17_1_1_10_2	46_1_1_7_2	17	46	20	49	3	3	3	3
18_1_1_10_2	47_1_1_7_2	18	47	21	50	3	3	3	3
20_1_1_7_2	47_1_1_7_2	20	47	23	50	3	3	3	3
16_1_1_7_2	43_1_1_7_2	16	43	19	46	3	3	3	3
17_1_1_7_2	43_1_1_7_2	17	43	20	46	3	3	3	3
17_1_1_7_2	41_1_1_10_2	17	41	20	44	3	3	3	3
17_1_1_7_2	43_1_1_7_2	17	43	20	46	3	3	3	3
20_1_1_7_2	42_0_0_12_2	20	42	23	43	3	1	3	1
18_1_1_7_2	40_1_1_7_2	18	40	21	43	3	3	3	3
17_1_1_7_2	43_1_1_7_2	17	43	20	46	3	3	3	3
17_1_1_10_2	43_1_1_7_2	17	43	20	46	3	3	3	3
19_1_0_9_2	43_0_0_12_2	19	43	22	44	3	1	3	1
27_1_1_7_2	46_1_1_7_2	27	46	30	49	3	3	3	3
18_1_1_7_2	43_1_1_7_2	18	43	21	46	3	3	3	3
17_1_1_7_2	46_1_1_7_2	17	46	20	49	3	3	3	3
19_1_1_10_2	41_1_1_10_2	19	41	22	44	3	3	3	3
21_1_1_7_2	41_2_1_7_3	21	41	24	46	3	5	3	5
20_1_1_7_2	44_1_1_7_2	20	44	23	47	3	3	3	3
17_1_1_7_2	39_1_1_7_2	17	39	20	42	3	3	3	3
17_1_1_7_2	41_1_1_7_2	17	41	20	44	3	3	3	3
17_1_1_10_2	43_1_1_7_2	17	43	20	46	3	3	3	3
19_1_1_7_2	43_1_1_7_2	19	43	22	46	3	3	3	3
17_1_1_10_2	42_1_1_7_2	17	42	20	45	3	3	3	3
16_1_1_7_2	44_1_1_7_2	16	44	19	47	3	3	3	3
17_1_1_7_2	42_1_1_10_2	17	42	20	45	3	3	3	3
28_1_1_7_2	44_1_1_7_2	28	44	31	47	3	3	3	3
21_1_1_7_2	44_1_1_7_2	21	44	24	47	3	3	3	3
15_1_1_10_2	41_1_1_7_2	15	41	18	44	3	3	3	3
12_1_1_7_2	45_1_1_7_2	12	45	15	48	3	3	3	3
34_1_1_10_2	42_1_1_7_2	34	42	37	45	3	3	3	3
17_1_1_7_2	42_1_1_7_2	17	40	20	43	3	3	3	3
9_1_1_9_2	41_1_1_7_2	9	41	12	44	3	3	3	3
19_1_1_10_2	*19_1_1_10_2	19	42	22	46	3	4	3	4
23_1_1_7_2	42_1_1_7_2	23	42	26	45	3	3	3	3
18_1_1_10_2	43_0_0_12_2	18	43	21	44	3	1	3	1
19_1_0_9_2	41_1_1_7_2	19	41	22	44	3	3	3	3
15_1_1_10_2	42_1_1_9_2	15	42	18	45	3	3	3	3
27_1_1_7_2	40_1_1_7_2	27	40	30	43	3	3	3	3
19_1_1_10_2	43_1_1_7_2	19	43	22	46	3	3	3	3
18_1_1_7_2	45_1_1_7_2	18	45	21	48	3	3	3	3
22_1_1_7_2	45_1_1_7_2	22	45	25	48	3	3	3	3
18_1_0_9_2	40_1_1_7_2	18	40	21	43	3	3	3	3
17_1_1_7_2	42_1_1_7_2	17	42	20	45	3	3	3	3
20_1_1_10_2	43_1_1_7_2	20	43	23	46	3	3	3	3
17_1_1_10_2	43_1_1_7_2	17	43	20	46	3	3	3	3
16_1_1_10_2	40_1_1_7_2	16	40	19	43	3	3	3	3
20_1_1_10_2	43_2_1_7_3	20	43	23	48	3	5	3	5
15_1_1_7_2	42_1_1_7_2	15	42	18	45	3	3	3	3
20_1_1_10_2	43_2_1_7_3	20	43	23	48	3	5	3	5
18_1_1_10_2	40_1_1_7_2	18	40	21	43	3	3	3	3
20_1_1_10_2	45_2_1_7_3	20	45	23	50	3	5	3	5
28_1_1_7_2	48_1_1_7_2	28	48	31	51	3	3	3	3
19_1_1_10_2	43_1_1_7_2	19	43	22	46	3	3	3	3
15_1_1_7_2	40_1_1_7_2	15	40	18	43	3	3	3	3
32_1_1_7_2	43_1_1_7_2	32	43	35	46	3	3	3	3
10_1_1_10_2	41_1_1_7_2	10	41	13	44	3	3	3	3
18_1_1_10_2	42_1_1_7_2	18	42	21	45	3	3	3	3
17_1_1_10_2	42_1_1_7_2	17	42	20	45	3	3	3	3
26_1_1_7_2	40_1_1_7_2	26	40	29	43	3	3	3	3
17_1_1_7_2	46_1_1_7_2	17	46	20	49	3	3	3	3
17_1_1_7_2	45_2_1_7_3	17	45	20	50	3	5	3	5
26_1_1_7_2	41_1_1_7_2	26	41	29	44	3	3	3	3
17_1_1_10_2	42_1_1_7_2	17	42	20	45	3	3	3	3
17_1_1_7_2	41_1_1_7_2	17	41	20	44	3	3	3	3
15_1_1_10_2	43_1_1_7_2	15	43	18	46	3	3	3	3
15_2_1_7_3	42_1_1_7_2	15	42	20	45	5	3	5	3
18_1_1_10_2	46_1_1_7_2	18	46	21	49	3	3	3	3
9_1_1_9_2	41_CAC(CAG)3CAA_1_7_2	9	41	12	48	3	7	3	7
15_1_1_10_2	42_1_1_7_2	15	42	18	45	3	3	3	3
17_1_1_7_2	41_1_1_7_2	17	41	20	44	3	3	3	3
17_1_1_10_2	43_1_1_7_2	17	43	20	46	3	3	3	3
20_1_1_9_2	40_2_1_7_3	20	40	23	45	3	5	3	5
11_1_1_7_2	45_1_1_7_2	11	45	14	48	3	3	3	3
18_1_1_7_2	40_1_1_7_2	18	40	21	43	3	3	3	3
17_1_1_7_2	42_1_1_7_2	17	42	20	45	3	3	3	3
15_1_1_7_2	43_1_1_7_2	15	43	18	46	3	3	3	3
22_1_1_7_2	43_1_1_7_2	22	43	25	46	3	3	3	3
25_1_1_7_2	42_1_1_7_2	25	42	28	45	3	3	3	3
17_1_1_7_2	43_1_1_7_2	17	43	20	46	3	3	3	3
15_1_1_7_2	41_1_1_7_2	15	41	18	44	3	3	3	3
22_1_1_7_2	43_1_1_7_2	22	43	25	46	3	3	3	3
17_1_1_10_2	41_1_1_10_2	17	41	20	44	3	3	3	3
18_1_1_7_2	40_1_1_7_2	18	40	21	43	3	3	3	3
15_1_1_10_2	43_1_1_7_2	15	43	18	46	3	3	3	3
23_1_1_7_2	42_1_1_7_2	23	42	26	45	3	3	3	3
18_1_1_7_2	42_1_1_7_2	18	42	21	45	3	3	3	3
18_1_1_10_2	40_1_1_7_2	18	40	21	43	3	3	3	3
20_1_1_7_2	44_1_1_7_2	20	44	23	47	3	3	3	3
20_1_1_7_2	42_1_1_7_2	20	42	23	45	3	3	3	3
27_1_1_7_2	41_1_1_7_2	27	41	30	44	3	3	3	3
15_1_0_9_2	40_1_1_7_2	15	40	18	43	3	3	3	3
16_1_1_9_2	41_1_1_7_2	16	41	19	44	3	3	3	3
17_1_1_10_2	42_1_1_7_2	17	42	20	45	3	3	3	3
18_1_1_7_2	42_1_1_7_2	18	42	21	45	3	3	3	3
26_1_1_7_2	43_1_1_7_2	26	43	29	46	3	3	3	3
17_1_1_10_2	40_2_1_7_3	17	40	20	45	3	5	3	5
17_1_1_7_2	44_1_1_7_2	17	44	20	47	3	3	3	3
21_1_1_7_2	47_0_0_12_2	21	47	24	48	3	1	3	1
15_1_1_10_2	15_1_1_10_2	15	14	18	17	3	3	3	3
17_1_1_10_2	51_1_1_7_2	17	51	20	54	3	3	3	3
24_1_1_7_2	46_1_1_7_2	24	46	27	49	3	3	3	3
17_1_1_7_2	41_1_1_7_2	17	41	20	44	3	3	3	3
17_1_1_7_2	44_0_0_12_2	17	44	20	45	3	1	3	1
18_1_1_10_2	42_1_1_7_2	18	42	21	45	3	3	3	3
18_1_1_10_2	44_2_1_7_3	18	44	21	49	3	5	3	5
17_1_1_10_2	46_2_1_7_3	17	46	20	51	3	5	3	5
17_1_1_10_2	41_1_1_7_2	17	41	20	44	3	3	3	3
20_1_1_7_2	52_1_1_7_2	20	52	23	55	3	3	3	3
17_1_1_10_2	43_1_1_7_2	17	43	20	46	3	3	3	3
21_1_1_7_2	45_1_1_7_2	21	45	24	48	3	3	3	3
18_1_1_10_2	41_1_1_7_2	18	41	21	44	3	3	3	3
17_1_1_7_2	43_1_1_7_2	17	43	20	46	3	3	3	3
17_1_1_7_2	41_1_1_7_2	17	41	20	44	3	3	3	3
17_1_1_7_2	48_1_1_7_2	17	48	20	51	3	3	3	3
18_1_1_7_2	41_1_1_7_2	18	41	21	44	3	3	3	3
17_1_1_7_2	43_1_1_7_2	17	43	20	46	3	3	3	3
15_1_0_9_2	40_1_1_7_2	15	40	18	43	3	3	3	3
18_1_1_10_2	43_1_1_7_2	18	43	21	46	3	3	3	3
17_1_1_7_2	43_1_1_7_2	17	43	20	46	3	3	3	3
17_1_1_10_2	44_1_1_7_2	17	44	20	47	3	3	3	3
17_1_1_7_2	46_1_1_7_2	17	46	20	49	3	3	3	3
20_1_1_7_2	44_1_1_7_2	20	44	23	47	3	3	3	3
28_1_1_7_2	44_1_1_7_2	28	44	31	47	3	3	3	3
18_1_1_7_2	44_1_1_7_2	18	44	21	47	3	3	3	3
18_1_1_10_2	42_1_1_7_2	18	42	21	45	3	3	3	3
16_1_1_7_2	41_1_1_7_2	16	41	19	44	3	3	3	3
16_1_1_7_2	48_1_1_7_2	16	48	19	51	3	3	3	3
27_1_1_7_2	42_2_1_7_3	27	42	30	47	3	5	3	5
17_1_1_10_2	42_1_1_7_2	17	42	20	45	3	3	3	3
19_1_1_10_2	45_1_1_7_2	19	45	22	48	3	3	3	3
15_1_1_7_2	43_1_1_7_2	15	43	18	46	3	3	3	3
15_1_1_7_2	48_CAACAACAA_1_7_2	15	49	18	55	3	6	3	5
18_1_1_10_2	41_1_1_7_2	18	41	21	44	3	3	3	3
13_1_1_10_2	42_1_1_7_2	13	42	16	45	3	3	3	3
18_1_1_10_2	51_1_1_7_2	18	51	21	54	3	3	3	3
18_1_1_10_2	42_1_1_10_2	18	42	21	45	3	3	3	3
17_1_1_7_2	43_1_1_7_2	17	43	20	46	3	3	3	3
17_1_1_7_2	40_1_1_7_2	17	40	20	43	3	3	3	3
17_1_1_7_2	40_1_1_7_2	17	40	20	43	3	3	3	3
31_1_1_7_2	41_0_0_9_2	31	41	34	42	3	1	3	1
15_1_1_7_2	42_1_1_7_2	15	42	18	45	3	3	3	3
17_1_1_7_2	41_1_1_7_2	17	41	20	44	3	3	3	3
17_1_1_7_2	41_1_1_7_2	17	41	20	44	3	3	3	3
26_1_1_7_2	43_1_1_7_2	26	43	29	46	3	3	3	3
18_1_1_7_2	44_1_1_7_2	18	44	21	47	3	3	3	3
17_1_1_7_2	42_1_1_7_2	17	42	20	45	3	3	3	3
17_1_1_7_2	43_1_1_7_2	17	43	20	46	3	3	3	3
18_1_1_10_2	42_1_1_7_2	18	42	21	45	3	3	3	3
17_1_1_7_2	44_1_1_7_2	17	44	20	47	3	3	3	3
19_1_1_10_2	42_CAACAA_1_7_2	19	43	22	47	3	4	3	4
18_1_1_10_2	41_1_1_7_2	18	41	21	44	3	3	3	3
20_1_1_10_2	43_2_1_7_3	20	38	23	43	3	5	3	5
17_1_1_10_2	46_1_1_7_2	17	45	20	49	3	4	3	3
18_1_1_7_2	43_1_1_7_2	18	43	21	46	3	3	3	3
17_1_1_7_2	47_1_1_7_2	17	47	20	50	3	3	3	3
17_1_1_7_2	43_1_1_7_2	17	43	20	46	3	3	3	3
19_1_0_9_2	47_1_1_7_2	19	47	22	50	3	3	3	3
18_1_1_10_2	41_1_1_7_2	18	41	21	44	3	3	3	3
21_1_1_7_2	43_1_1_7_2	21	43	24	46	3	3	3	3
17_1_1_7_2	43_1_1_7_2	17	43	20	46	3	3	3	3
20_1_1_7_2	50_1_1_7_2	20	50	23	53	3	3	3	3
17_1_1_7_2	45_2_1_7_3	17	45	20	50	3	5	3	5
17_1_1_10_2	44_1_1_7_2	17	44	20	47	3	3	3	3
23_1_1_7_2	47_1_1_7_2	23	47	26	50	3	3	3	3
18_1_1_10_2	42_0_0_10_2	18	42	21	43	3	1	3	1
16_1_1_7_2	43_1_1_7_2	16	43	19	46	3	3	3	3
18_1_1_10_2	42_1_1_7_2	18	42	21	45	3	3	3	3
15_2_1_7_3	45_1_1_7_2	15	45	20	48	5	3	5	3
26_1_1_7_2	43_1_1_7_2	26	43	29	46	3	3	3	3
18_1_1_10_2	40_1_1_7_2	18	40	21	43	3	3	3	3
15_2_1_7_3	40_1_1_7_2	15	40	20	43	5	3	5	3
23_1_1_10_2	43_1_1_10_2	23	43	26	46	3	3	3	3
17_1_1_10_2	41_1_1_7_2	17	41	20	44	3	3	3	3
17_1_1_10_2	43_1_1_7_2	17	43	20	46	3	3	3	3
17_1_1_7_2	39_1_1_7_2	17	39	20	42	3	3	3	3
14_1_1_7_2	40_1_1_7_2	14	40	17	43	3	3	3	3
17_1_1_10_2	43_1_1_7_2	17	43	20	46	3	3	3	3
18_1_1_7_2	41_1_1_7_2	18	41	21	44	3	3	3	3
17_1_1_7_2	46_0_1_7_2	17	46	20	47	3	1	3	1
21_1_1_7_2	43_0_1_7_2	21	43	24	44	3	1	3	1
15_1_1_10_2	43_1_1_7_2	15	43	18	46	3	3	3	3
15_1_1_7_2	45_1_1_7_2	15	45	18	48	3	3	3	3
17_1_1_10_2	46_1_1_10_2	17	46	20	49	3	3	3	3
16_1_1_10_2	46_1_1_7_2	16	46	19	49	3	3	3	3
17_1_1_9_2	42_1_1_7_2	17	42	20	45	3	3	3	3
18_1_1_10_2	42_1_1_7_2	18	42	21	45	3	3	3	3
17_1_1_10_2	52_1_1_7_2	17	52	20	55	3	3	3	3
20_1_1_10_2	46_1_1_7_2	20	46	23	49	3	3	3	3
20_1_1_10_2	45_2_1_7_3	20	45	23	50	3	5	3	5
17_1_1_10_2	43_1_1_7_2	17	43	20	46	3	3	3	3
15_1_1_10_2	41_1_1_7_2	15	41	18	44	3	3	3	3
17_1_1_10_2	44_1_1_7_2	17	44	20	47	3	3	3	3
15_2_1_7_3	43_1_1_7_2	15	43	20	46	5	3	5	3
18_1_1_7_2	45_1_1_7_2	18	45	21	48	3	3	3	3
23_1_1_7_2	41_1_1_7_2	23	41	26	44	3	3	3	3
18_1_1_7_2	43_1_1_7_2	18	43	21	46	3	3	3	3
34_1_1_10_2	42_1_1_7_2	34	42	37	45	3	3	3	3
17_1_1_7_2	41_1_1_10_2	17	41	20	44	3	3	3	3
16_1_1_7_2	43_1_1_7_2	16	43	19	46	3	3	3	3
16_1_1_10_2	41_1_1_7_2	16	41	19	44	3	3	3	3
17_1_1_7_2	42_1_1_7_2	17	42	20	45	3	3	3	3
25_1_1_7_2	45_1_1_7_2	25	45	28	48	3	3	3	3
17_1_1_7_2	43_1_1_7_2	17	43	20	46	3	3	3	3
15_1_1_10_2	40_1_1_7_2	15	40	18	43	3	3	3	3
21_1_1_7_2	40_1_1_7_2	21	40	24	43	3	3	3	3
17_1_1_7_2	41_1_1_7_2	17	41	20	44	3	3	3	3
17_1_1_10_2	43_1_1_7_2	17	43	20	46	3	3	3	3
19_1_1_10_2	42_1_1_7_2	19	42	22	45	3	3	3	3
16_1_1_10_2	40_1_1_7_2	16	40	19	43	3	3	3	3
22_1_1_7_2	40_1_1_7_2	22	40	25	43	3	3	3	3
15_1_1_10_2	41_1_1_7_2	15	41	18	44	3	3	3	3
17_1_1_7_2	44_1_1_7_2	17	44	20	47	3	3	3	3
18_1_1_10_2	41_1_1_7_2	18	41	21	44	3	3	3	3
17_1_1_7_2	42_1_1_7_2	17	42	20	45	3	3	3	3
21_1_1_7_2	44_1_1_7_2	21	44	24	47	3	3	3	3
20_1_1_7_2	52_1_1_7_2	20	52	23	55	3	3	3	3
18_1_1_10_2	42_0_0_10_2	18	42	21	43	3	1	3	1
17_1_1_10_2	46_1_1_7_2	17	46	20	49	3	3	3	3
17_1_1_10_2	46_1_1_7_2	17	46	20	49	3	3	3	3
21_1_1_10_2	42_1_1_7_2	21	42	24	45	3	3	3	3
19_1_1_10_2	42_CAACAA_1_7_2	19	43	22	47	3	4	3	4
20_1_1_10_2	41_1_1_7_2	20	41	23	44	3	3	3	3
17_1_1_7_2	41_1_1_7_2	17	41	20	44	3	3	3	3
17_1_1_7_2	38_CAACAA_1_7_2	17	39	20	43	3	4	3	4
17_1_1_4_2	41_1_1_7_2	17	41	20	44	3	3	3	3
17_1_1_7_2	45_1_1_7_2	17	45	20	48	3	3	3	3
16_1_1_7_2	41_1_1_7_2	16	41	19	44	3	3	3	3
28_1_1_7_2	43_1_1_7_2	28	43	31	46	3	3	3	3
17_1_1_7_2	46_0_1_7_2	17	46	20	47	3	1	3	1
19_1_1_10_2	42_CAACAA_1_7_2	19	43	22	47	3	4	3	4
20_1_1_7_2	47_1_1_7_2	20	47	23	50	3	3	3	3
19_1_1_9_2	42_1_1_7_2	19	42	22	45	3	3	3	3
21_1_1_7_2	44_1_1_7_2	21	44	24	47	3	3	3	3
18_1_1_10_2	40_1_1_7_2	18	40	21	43	3	3	3	3
17_1_1_7_2	42_1_1_7_2	17	42	20	45	3	3	3	3
18_1_1_10_2	42_1_1_7_2	18	42	21	45	3	3	3	3
17_1_1_7_2	46_1_1_7_2	17	46	20	49	3	3	3	3
17_1_1_10_2	43_0_0_10_2	17	43	20	44	3	1	3	3
24_1_1_7_2	47_1_1_7_2	24	47	27	50	3	3	3	3
15_2_1_7_3	42_1_1_7_2	15	42	20	45	5	3	5	3
20_1_1_7_2	44_1_1_7_2	20	44	23	47	3	3	3	3
16_1_1_10_2	43_0_1_7_2	16	43	19	44	3	1	3	1
18_1_1_10_2	44_2_1_7_3	18	44	21	49	3	5	3	5
17_1_1_7_2	42_1_1_7_2	17	42	20	45	3	3	3	3
18_1_1_7_2	40_1_1_7_2	18	40	21	43	3	3	3	3
17_1_1_7_2	45_2_1_7_3	17	45	20	50	3	5	3	5
17_1_1_10_2	43_1_1_7_2	17	43	20	46	3	3	3	3
17_1_1_7_2	40_1_1_7_2	17	40	20	43	3	3	3	3
17_1_1_7_2	46_1_1_7_2	17	46	20	49	3	3	3	3
17_1_1_7_2	43_1_1_7_2	17	43	20	46	3	3	3	3
24_1_1_7_2	44_1_1_7_2	24	44	27	47	3	3	3	3
17_1_1_7_2	46_0_1_7_2	17	46	20	47	3	1	3	1
20_1_1_7_2	45_1_1_7_2	20	45	23	48	3	3	3	3
15_1_1_7_2	43_0_0_12_2	15	43	18	44	3	1	3	1
21_1_1_7_2	42_1_1_7_2	21	42	24	45	3	3	3	3
19_1_0_9_2	42_1_1_10_2	19	42	22	45	3	3	3	3
17_1_1_7_2	45_1_1_7_2	17	45	20	48	3	3	3	3
18_1_1_10_2	46_1_1_7_2	18	46	21	49	3	3	3	3
19_1_1_10_2	42_1_1_10_2	19	42	22	45	3	3	3	3
17_1_1_7_2	45_1_1_7_2	17	45	20	48	3	3	3	3
19_1_0_9_2	48_1_1_7_2	19	48	22	51	3	3	3	3
21_1_1_7_2	42_1_1_7_2	21	42	24	45	3	3	3	3
17_1_1_7_2	39_1_1_7_2	17	39	20	42	3	3	3	3
17_1_1_7_2	38_CAACAA_1_7_2	17	40	20	44	3	4	3	4
17_1_1_7_2	40_1_1_7_2	17	40	20	43	3	3	3	3
18_1_1_10_2	41_1_1_7_2	18	41	21	44	3	3	3	3
15_1_1_7_2	42_1_1_7_2	15	42	18	45	3	3	3	3
21_1_1_7_2	41_1_1_7_2	21	41	24	44	3	3	3	3
21_1_1_7_2	40_1_1_10_2	21	40	24	43	3	3	3	3
17_1_1_7_2	43_1_1_7_2	17	43	20	46	3	3	3	3
19_1_0_9_2	49_1_1_7_2	19	49	22	52	3	3	3	3
20_1_1_7_2	46_1_1_7_2	20	46	23	49	3	3	3	3
15_1_1_7_2	44_1_0_9_2	15	44	18	47	3	3	3	3
18_1_1_10_2	43_1_1_7_2	18	43	21	46	3	3	3	3
15_1_1_7_2	48_CAACAACAA_1_7_2	15	47	18	52	3	5	3	5
18_1_0_9_2	49_1_1_7_2	18	49	21	52	3	3	3	3
20_1_1_7_2	43_1_1_7_2	20	41	23	44	3	3	3	3
20_1_1_7_2	47_1_1_7_2	20	47	23	50	3	3	3	3
18_1_1_10_2	42_0_0_10_2	18	42	21	43	3	1	3	1
19_1_0_9_2	45_1_1_7_2	19	45	22	48	3	3	3	3
17_1_1_10_2	43_1_1_7_2	17	43	20	46	3	3	3	3
17_1_1_10_2	51_1_1_10_2	17	51	20	54	3	3	3	3
18_1_1_10_2	45_1_1_7_2	18	45	21	48	3	3	3	3
17_1_1_7_2	44_1_1_7_2	17	44	20	47	3	3	3	3
20_1_1_7_2	42_1_1_7_2	20	42	23	45	3	3	3	3
18_1_1_10_2	42_1_1_7_2	18	42	21	45	3	3	3	3
15_1_1_10_2	42_1_1_7_2	15	42	18	45	3	3	3	3
15_1_1_10_2	43_1_1_7_2	15	43	18	46	3	3	3	3
17_1_1_7_2	41_1_1_7_2	17	41	20	44	3	3	3	3
20_1_1_7_2	47_1_1_7_2	20	47	23	50	3	3	3	3
17_1_1_7_2	39_1_1_7_2	17	39	20	43	3	4	3	3
18_1_1_10_2	41_1_1_7_2	18	41	21	44	3	3	3	3
20_1_1_10_2	40_1_1_7_2	20	40	23	43	3	3	3	3
10_1_1_10_2	41_1_0_9_2	10	41	13	44	3	3	3	3
9_1_1_9_2	44_1_1_7_2	9	44	12	47	3	3	3	3
18_1_1_7_2	41_1_1_7_2	18	41	21	44	3	3	3	3
17_1_1_7_2	44_2_1_7_3	17	44	20	49	3	5	3	5
15_1_1_7_2	45_1_1_7_2	15	45	18	48	3	3	3	3
24_1_1_7_2	41_1_1_7_2	24	41	27	44	3	3	3	3
18_1_1_10_2	45_1_1_7_2	18	45	21	48	3	3	3	3
17_1_1_9_2	40_1_1_7_2	17	40	20	43	3	3	3	3
18_1_1_10_2	44_2_1_7_3	18	44	21	49	3	5	3	5
18_1_1_10_2	42_1_1_7_2	18	42	21	45	3	3	3	3
20_1_1_7_2	44_1_1_7_2	20	44	23	47	3	3	3	3
17_1_1_7_2	47_1_1_7_2	17	47	20	50	3	3	3	3
17_1_1_7_2	45_1_1_7_2	17	45	20	48	3	3	3	3
16_1_1_7_2	44_1_1_7_2	16	44	19	47	3	3	3	3
20_1_1_7_2	46_1_1_7_2	20	46	23	49	3	3	3	3
21_1_1_7_2	43_1_1_7_2	21	43	24	46	3	3	3	3
17_1_1_7_2	41_1_1_7_2	17	41	20	44	3	3	3	3
17_1_1_7_2	41_1_1_7_2	17	41	20	44	3	3	3	3
18_1_1_10_2	43_0_1_7_2	18	43	21	44	3	1	3	1
23_1_1_7_2	40_1_1_7_2	23	40	26	43	3	3	3	3
17_1_1_10_2	43_1_1_7_2	17	43	20	46	3	3	3	3
21_1_1_7_2	40_1_1_7_2	21	40	24	43	3	3	3	3
18_1_1_7_2	45_1_1_7_2	18	45	21	48	3	3	3	3
10_1_1_10_2	41_1_1_7_2	10	41	13	44	3	3	3	3
19_1_0_9_2	43_1_1_7_2	19	43	22	46	3	3	3	3
17_1_1_7_2	43_1_1_7_2	17	43	20	46	3	3	3	3
17_1_1_7_2	42_1_1_10_2	17	42	20	45	3	3	3	3
16_1_1_10_2	43_0_1_7_2	16	43	19	44	3	1	3	1
17_1_1_7_2	41_1_1_7_2	17	41	20	44	3	3	3	3
24_1_1_7_2	41_1_1_7_2	24	40	27	43	3	3	3	3
17_1_1_7_2	44_1_1_7_2	17	44	20	47	3	3	3	3
20_1_1_7_2	41_1_1_7_2	20	41	23	44	3	3	3	3
17_1_1_7_2	41_1_1_7_2	17	41	20	44	3	3	3	3
16_1_1_10_2	44_2_1_7_3	16	44	19	49	3	5	3	5
24_1_1_7_2	42_1_1_7_2	24	42	27	45	3	3	3	3
19_1_1_10_2	42_CAACAA_1_7_2	19	43	22	47	3	4	3	4
17_1_1_10_2	41_1_1_7_2	17	41	20	44	3	3	3	3
17_1_1_7_2	42_1_1_7_2	17	42	20	45	3	3	3	3
17_1_1_7_2	41_1_1_7_2	17	41	20	44	3	3	3	3
18_1_1_10_2	41_1_1_7_2	18	41	21	44	3	3	3	3
18_1_1_10_2	41_1_1_7_2	18	41	21	44	3	3	3	3
18_1_1_10_2	40_1_1_7_2	18	40	21	43	3	3	3	3
20_1_1_10_2	45_2_1_7_3	20	45	23	50	3	5	3	5
18_1_1_10_2	43_1_1_7_2	18	43	21	46	3	3	3	3
21_1_1_10_2	42_1_1_7_2	21	42	24	45	3	3	3	3
20_1_1_7_2	46_1_1_7_2	20	46	23	49	3	3	3	3
21_1_1_7_2	40_1_1_7_2	21	40	24	43	3	3	3	3
17_1_1_7_2	44_1_1_7_2	17	44	20	47	3	3	3	3
17_1_1_7_2	42_1_1_7_2	17	42	20	45	3	3	3	3
20_1_0_9_2	42_1_1_7_2	20	42	23	45	3	3	3	3
15_1_1_10_2	43_1_1_7_2	15	43	18	46	3	3	3	3
17_1_1_7_2	43_1_1_7_2	17	43	20	46	3	3	3	3
17_1_1_7_2	43_1_1_7_2	17	43	20	46	3	3	3	3
15_1_1_10_2	46_1_1_7_2	15	46	18	49	3	3	3	3
15_1_1_7_2	41_1_1_7_2	15	41	18	44	3	3	3	3
16_1_1_7_2	43_1_1_7_2	16	43	19	46	3	3	3	3
19_1_1_7_2	43_1_1_10_2	19	43	22	46	3	3	3	3
17_1_1_10_2	45_1_1_7_2	17	45	20	48	3	3	3	3
24_1_1_7_2	43_1_1_7_2	24	43	27	46	3	3	3	3
17_1_1_7_2	41_1_1_7_2	17	41	20	44	3	3	3	3
18_1_1_10_2	47_1_1_7_2	18	47	21	50	3	3	3	3
19_1_1_7_2	40_1_1_7_2	19	40	22	43	3	3	3	3
17_1_1_10_2	41_1_1_7_2	17	41	20	44	3	3	3	3
17_1_1_7_2	46_1_1_7_2	17	46	20	49	3	3	3	3
15_1_1_7_2	44_1_1_7_2	15	44	18	47	3	3	3	3
34_1_1_10_2	41_1_1_7_2	34	41	37	44	3	3	3	3
17_1_1_7_2	45_0_1_7_2	17	45	20	46	3	1	3	1
20_1_1_7_2	47_1_1_7_2	20	47	23	50	3	3	3	3
18_1_1_10_2	41_1_1_7_2	18	41	21	44	3	3	3	3
18_1_1_10_2	42_1_1_7_2	18	42	21	45	3	3	3	3
19_1_1_10_2	45_1_1_7_2	19	45	22	48	3	3	3	3
30_1_1_7_2	43_1_1_7_2	30	43	33	46	3	3	3	3
17_1_1_10_2	42_1_1_7_2	17	42	20	45	3	3	3	3
15_1_1_10_2	42_1_1_10_2	15	42	18	45	3	3	3	3
17_1_1_7_2	42_1_1_7_2	17	42	20	45	3	3	3	3
17_1_1_7_2	42_1_1_7_2	17	42	20	45	3	3	3	3
23_1_1_7_2	43_0_1_7_2	23	43	26	44	3	1	3	1
17_1_1_9_2	46_1_1_7_2	17	46	20	49	3	3	3	3
21_1_1_7_2	43_0_1_7_2	21	43	24	44	3	1	3	1
24_1_1_7_2	48_1_1_10_2	24	48	27	51	3	3	3	3
21_1_1_7_2	43_1_1_7_2	21	43	24	46	3	3	3	3
17_1_1_7_2	45_1_1_7_2	17	45	20	48	3	3	3	3
12_1_1_7_2	44_1_1_7_2	12	44	15	47	3	3	3	3
15_2_1_7_3	44_1_1_7_2	15	44	20	47	5	3	5	3
17_1_1_10_2	42_1_1_7_2	17	42	20	45	3	3	3	3
18_1_1_10_2	41_1_1_7_2	18	41	21	44	3	3	3	3
15_1_1_7_2	42_1_1_7_2	15	42	18	45	3	3	3	3
20_1_1_7_2	45_1_1_7_2	20	45	23	48	3	3	3	3
20_1_1_10_2	45_2_1_7_3	20	45	23	50	3	5	3	3
16_1_1_7_2	41_1_1_7_2	16	41	19	44	3	3	3	3
15_1_1_10_2	44_1_1_7_2	15	44	18	47	3	3	3	3
20_1_1_7_2	41_1_1_10_2	20	41	23	44	3	3	3	3
15_2_1_7_3	43_1_1_7_2	15	43	20	46	5	3	5	3
17_1_1_10_2	46_1_1_7_2	17	46	20	49	3	3	3	3
21_1_1_7_2	41_2_1_7_3	21	41	24	46	3	5	3	5
18_1_1_10_2	43_1_1_7_2	18	43	21	46	3	3	3	3
15_1_1_10_2	46_1_1_7_2	15	46	18	49	3	3	3	3
21_1_1_7_2	45_1_1_7_2	21	45	24	48	3	3	3	3
24_1_1_7_2	43_1_1_7_2	24	43	27	46	3	3	3	3
32_1_1_7_2	43_1_1_7_2	32	43	35	46	3	3	3	3
24_1_1_7_2	42_1_1_7_2	24	42	27	45	3	3	3	3
17_1_1_7_2	43_1_1_7_2	17	43	20	46	3	3	3	3
15_1_1_10_2	43_1_1_7_2	15	43	18	46	3	3	3	3
17_1_1_10_2	44_1_1_7_2	17	44	20	47	3	3	3	3
17_1_1_7_2	41_1_1_7_2	17	41	20	44	3	3	3	3
18_1_1_10_2	44_1_1_7_2	18	44	21	47	3	3	3	3
21_1_1_7_2	43_2_1_7_3	21	43	24	48	3	5	3	5
26_1_1_7_2	41_1_1_7_2	26	41	29	44	3	3	3	3
10_1_1_10_2	41_1_1_7_2	10	41	13	44	3	3	3	3
29_1_1_7_2	40_1_1_7_2	29	40	32	43	3	3	3	3
17_1_1_10_2	45_1_1_7_2	17	45	20	48	3	3	3	3
17_1_1_7_2	43_1_1_7_2	17	43	20	46	3	3	3	3
19_1_0_9_2	45_1_1_7_2	19	45	22	48	3	3	3	3
21_1_1_7_2	39_1_1_7_2	21	39	24	42	3	3	3	3
15_1_1_10_2	41_1_1_7_2	15	41	18	44	3	3	3	3
20_1_1_7_2	52_1_1_7_2	20	51	23	55	3	4	3	3
17_1_1_7_2	38_CAACAA_1_7_2	17	39	20	44	3	5	3	4
18_1_0_9_2	42_1_1_7_2	18	42	21	45	3	3	3	3
16_1_1_10_2	47_1_1_7_2	16	47	19	50	3	3	3	3
19_1_1_10_2	43_1_1_7_2	19	43	22	46	3	3	3	3
20_1_1_7_2	43_1_1_7_2	20	43	23	46	3	3	3	3
17_1_1_10_2	49_1_1_7_2	17	49	20	52	3	3	3	3
19_1_0_9_2	41_1_1_7_2	19	41	22	44	3	3	3	3
22_1_1_7_2	44_0_1_7_2	22	44	25	45	3	1	3	1
16_1_1_7_2	41_1_1_7_2	16	41	19	44	3	3	3	3
18_1_1_10_2	42_0_0_10_2	18	42	21	43	3	1	3	1
19_1_1_10_2	41_1_1_7_2	19	41	22	44	3	3	3	3
26_2_1_7_3	49_1_1_7_2	26	49	31	52	5	3	5	3
16_1_1_10_2	43_1_1_10_2	16	43	19	46	3	3	3	3
21_1_1_7_2	45_1_1_7_2	21	45	24	48	3	3	3	3
17_1_1_7_2	42_1_1_7_2	17	42	20	45	3	3	3	3
21_1_1_7_2	42_1_1_7_2	21	42	24	45	3	3	3	3
10_1_1_10_2	41_1_1_7_2	10	41	13	44	3	3	3	3
17_1_1_10_2	41_1_1_7_2	17	41	20	44	3	3	3	3
17_1_1_10_2	43_1_1_7_2	17	43	20	46	3	3	3	3
18_1_0_9_2	40_1_1_7_2	18	40	21	43	3	3	3	3
17_1_1_7_2	41_1_1_7_2	17	41	20	44	3	3	3	3
12_1_1_10_2	43_1_1_7_2	12	43	15	46	3	3	3	3
17_1_1_7_2	41_1_1_7_2	17	41	20	44	3	3	3	3
18_1_1_10_2	46_1_1_7_2	18	46	21	49	3	3	3	3
18_1_0_9_2	40_1_1_7_2	18	40	21	43	3	3	3	3
19_1_1_10_2	43_1_1_7_2	19	43	22	46	3	3	3	3
20_1_1_7_2	42_1_1_7_2	20	42	23	45	3	3	3	3
21_1_1_7_2	43_0_1_7_2	21	43	24	44	3	1	3	1
15_1_1_7_2	41_1_1_7_2	15	41	18	44	3	3	3	3
17_1_1_7_2	42_1_1_7_2	17	42	20	45	3	3	3	3
15_1_1_7_2	48_CAACAACAA_1_7_2	15	47	18	52	3	5	3	5
17_1_1_7_2	42_1_1_7_2	17	42	20	45	3	3	3	3
24_1_1_7_2	47_1_1_7_2	24	47	27	50	3	3	3	3
18_1_1_7_2	43_1_1_7_2	18	43	21	46	3	3	3	3
17_1_1_7_2	44_1_1_7_2	17	44	20	47	3	3	3	3
15_1_0_9_2	40_1_1_7_2	15	40	18	43	3	3	3	3
15_1_1_10_2	52_1_1_7_2	15	51	18	55	3	4	3	3
16_1_1_10_2	43_0_1_7_2	16	43	19	44	3	1	3	1
16_1_1_7_2	43_1_1_7_2	16	43	19	46	3	3	3	3
16_1_1_10_2	43_0_1_7_2	16	43	19	44	3	1	3	1
12_1_1_7_2	42_1_1_7_2	12	42	15	45	3	3	3	3
19_1_1_9_2	43_1_1_7_2	19	43	22	46	3	3	3	3
10_1_1_10_2	41_1_1_7_2	10	41	13	44	3	3	3	3
17_1_1_7_2	41_1_1_7_2	17	41	20	44	3	3	3	3
17_1_1_11_2	47_1_1_7_2	17	47	20	50	3	3	3	3
15_1_1_7_2	48_CAACAACAA_1_7_2	15	49	18	54	3	5	3	5
19_1_1_10_2	42_CAACAA_1_7_2	18	42	21	45	3	3	3	4
21_1_1_7_2	41_1_1_7_2	21	41	24	44	3	3	3	3
15_2_1_7_3	44_1_1_7_2	15	44	20	47	5	3	5	3
21_1_1_7_2	41_2_1_7_3	21	41	24	46	3	5	3	5
16_1_1_7_2	40_1_1_7_2	16	40	19	43	3	3	3	3
18_1_1_10_2	42_1_1_7_2	18	42	21	45	3	3	3	3
17_1_1_10_2	46_0_1_7_2	17	46	20	47	3	1	3	1
15_1_1_7_2	41_1_1_7_2	15	41	18	44	3	3	3	3
18_1_1_10_2	41_1_1_7_2	18	41	21	44	3	3	3	3
17_1_1_10_2	46_1_1_7_2	17	46	20	49	3	3	3	3
20_1_1_7_2	42_1_1_7_2	20	42	23	45	3	3	3	3
16_1_1_7_2	43_1_1_7_2	16	43	19	46	3	3	3	3
21_1_1_7_2	42_1_1_7_2	21	42	24	45	3	3	3	3
17_1_1_7_2	41_1_1_7_2	17	41	20	44	3	3	3	3
18_1_1_10_2	42_0_0_10_2	18	42	21	43	3	1	3	1
24_1_1_7_2	47_1_1_7_2	24	47	27	50	3	3	3	3
19_1_1_10_2	41_1_1_7_2	19	41	22	44	3	3	3	3
17_1_1_7_2	44_1_1_7_2	17	44	20	47	3	3	3	3
18_1_1_10_2	44_1_1_7_2	18	44	21	47	3	3	3	3
15_1_1_10_2	39_1_1_7_2	15	39	18	42	3	3	3	3
19_1_1_9_2	42_1_1_7_2	19	42	22	45	3	3	3	3
16_1_1_10_2	48_1_1_7_2	16	48	19	51	3	3	3	3
18_1_0_9_2	44_1_1_10_2	18	44	21	47	3	3	3	3
18_1_1_10_2	42_0_0_10_2	18	42	21	43	3	1	3	1
15_1_1_7_2	40_1_1_10_2	15	40	18	43	3	3	3	3
15_1_1_7_2	41_1_1_7_2	15	41	18	44	3	3	3	3
16_1_1_7_2	40_1_1_7_2	16	40	19	43	3	3	3	3
17_1_1_7_2	42_1_1_7_2	17	42	20	45	3	3	3	3
20_1_1_7_2	45_1_1_7_2	20	45	23	48	3	3	3	3
17_1_1_7_2	40_1_1_7_2	17	40	20	43	3	3	3	3
18_1_1_10_2	46_1_1_7_2	18	46	21	49	3	3	3	3
19_1_1_10_2	44_1_1_7_2	19	44	22	47	3	3	3	3
17_1_1_7_2	39_1_1_7_2	17	39	20	42	3	3	3	3
17_1_1_7_2	42_1_1_7_3	17	42	20	45	3	3	3	3
18_1_1_7_2	42_1_1_7_2	18	42	21	45	3	3	3	3
20_1_1_7_2	47_1_1_7_2	20	47	23	50	3	3	3	3
18_1_1_7_2	44_2_1_7_3	18	44	21	49	3	5	3	5
23_1_1_7_2	45_1_1_7_2	23	45	26	48	3	3	3	3
17_1_1_7_2	43_0_0_9_2	17	43	20	44	3	1	3	1
20_1_1_10_2	44_1_1_7_2	20	44	23	47	3	3	3	3
17_1_1_10_2	48_1_1_7_2	17	48	20	51	3	3	3	3
21_1_1_7_2	42_1_1_10_2	21	42	24	45	3	3	3	3
